# Supplementary material for: Biosynthesis of fragrance 2-phenylethanol from sugars by Pseudomonas putida
Source: Biotechnol Biofuels Bioprod. 2024 Apr 2;17:51. doi: 10.1186/s13068-024-02498-1 (PMC10986128; doi:10.1186/s13068-024-02498-1)
Supplement: Supplementary file 2 — Additional file 2: Table S1. SNPs found in P. putida PG2E genome with respect to P. putida DOT-T1E. [file 13068_2024_2498_MOESM2_ESM.xlsx]

## Sheet: PG2E_variants
CHROM	POS	TYPE	REF	ALT	EVIDENCE	FTYPE	STRAND	NT_POS	AA_POS	EFFECT	LOCUS_TAG	GENE	PRODUCT
DOT-T1E_1	15037	snp	G	A	A:197 G:0	CDS	+	1852/2832	618/943	missense_variant c.1852G>A p.Glu618Lys	DOT-T1E_00012	ileS	Isoleucine--tRNA ligase
DOT-T1E_1	24396	snp	C	T	T:246 C:0	CDS	-	622/1410	208/469	missense_variant c.622G>A p.Ala208Thr	DOT-T1E_00024	aam_1	Acylamidase
DOT-T1E_1	43961	ins	A	ACC	ACC:35 A:0	CDS	-	672/867	224/288	frameshift_variant c.671_672dupGG p.Trp225fs	DOT-T1E_00049	outO	Type 4 prepilin-like proteins leader peptide-processing enzyme
DOT-T1E_1	49105	snp	C	T	T:163 C:0	CDS	+	235/1365	79/454	missense_variant c.235C>T p.Pro79Ser	DOT-T1E_00054		hypothetical protein
DOT-T1E_1	52022	snp	C	T	T:135 C:0
DOT-T1E_1	62012	ins	G	GC	GC:109 G:2	CDS	+	26/885	9/294	frameshift_variant c.25dupC p.Leu9fs	DOT-T1E_00067	gcvA_1	Glycine cleavage system transcriptional activator
DOT-T1E_1	62781	snp	G	A	A:215 G:0	CDS	+	787/885	263/294	missense_variant c.787G>A p.Ala263Thr	DOT-T1E_00067	gcvA_1	Glycine cleavage system transcriptional activator
DOT-T1E_1	66123	del	AG	A	A:160 AG:0	CDS	+	150/1092	50/363	frameshift_variant c.150delG p.Arg51fs	DOT-T1E_00071	safD_1	Sulfoacetaldehyde dehydrogenase
DOT-T1E_1	70375	snp	A	G	G:96 A:0
DOT-T1E_1	87313	ins	T	TC	TC:39 T:0	CDS	-	231/246	77/81	frameshift_variant c.231dupG p.Thr78fs	DOT-T1E_00090		hypothetical protein
DOT-T1E_1	102812	snp	C	A	A:215 C:0	CDS	-	601/987	201/328	missense_variant c.601G>T p.Ala201Ser	DOT-T1E_00107	fecR_1	Protein FecR
DOT-T1E_1	106538	snp	A	G	G:165 A:0	CDS	-	660/951	220/316	synonymous_variant c.660T>C p.Thr220Thr	DOT-T1E_00111	fecR_2	Protein FecR
DOT-T1E_1	132034	del	GC	G	G:60 GC:0
DOT-T1E_1	154460	ins	C	CG	CG:156 C:0
DOT-T1E_1	154970	snp	C	T	T:27 C:0
DOT-T1E_1	155330	snp	C	T	T:182 C:0	CDS	-	1163/1509	388/502	missense_variant c.1163G>A p.Arg388His	DOT-T1E_00158	mqo_1	Malate:quinone oxidoreductase
DOT-T1E_1	155843	snp	C	T	T:188 C:0	CDS	-	650/1509	217/502	missense_variant c.650G>A p.Gly217Asp	DOT-T1E_00158	mqo_1	Malate:quinone oxidoreductase
DOT-T1E_1	182318	snp	G	T	T:162 G:0	CDS	-	667/1191	223/396	missense_variant c.667C>A p.Leu223Ile	DOT-T1E_00183	mgtA	GDP-mannose-dependent alpha-mannosyltransferase
DOT-T1E_1	183333	snp	C	A	A:183 C:0	CDS	+	171/1317	57/438	synonymous_variant c.171C>A p.Ala57Ala	DOT-T1E_00184	bdlA_1	Biofilm dispersion protein BdlA
DOT-T1E_1	188275	snp	C	T	T:185 C:0	CDS	-	140/729	47/242	missense_variant c.140G>A p.Gly47Asp	DOT-T1E_00188	cysZ	Sulfate transporter CysZ
DOT-T1E_1	192649	ins	C	CG	CG:93 C:5	CDS	+	1784/2160	595/719	frameshift_variant c.1783dupG p.Glu595fs	DOT-T1E_00191		hypothetical protein
DOT-T1E_1	202392	snp	A	G	G:12 A:0
DOT-T1E_1	207895	snp	C	T	T:221 C:0	CDS	-	35/735	12/244	missense_variant c.35G>A p.Cys12Tyr	DOT-T1E_00204		hypothetical protein
DOT-T1E_1	209270	snp	T	C	C:190 T:0
DOT-T1E_1	215756	snp	T	C	C:227 T:0	CDS	-	18625/20217	6209/6738	missense_variant c.18625A>G p.Met6209Val	DOT-T1E_00210		hypothetical protein
DOT-T1E_1	217865	snp	A	G	G:220 A:0	CDS	-	16516/20217	5506/6738	missense_variant c.16516T>C p.Phe5506Leu	DOT-T1E_00210		hypothetical protein
DOT-T1E_1	225067	snp	A	G	G:238 A:0	CDS	-	9314/20217	3105/6738	missense_variant c.9314T>C p.Val3105Ala	DOT-T1E_00210		hypothetical protein
DOT-T1E_1	225860	snp	C	T	T:116 C:0	CDS	-	8521/20217	2841/6738	missense_variant c.8521G>A p.Gly2841Ser	DOT-T1E_00210		hypothetical protein
DOT-T1E_1	235769	snp	T	G	G:171 T:0	CDS	-	359/1557	120/518	missense_variant c.359A>C p.Gln120Pro	DOT-T1E_00211	norR1	Nitric oxide reductase transcription regulator NorR1
DOT-T1E_1	242734	snp	C	T	T:208 C:0	CDS	+	159/333	53/110	synonymous_variant c.159C>T p.Ala53Ala	DOT-T1E_00217	cyoD	Cytochrome bo(3) ubiquinol oxidase subunit 4
DOT-T1E_1	248635	snp	T	C	C:166 T:0	CDS	+	115/972	39/323	missense_variant c.115T>C p.Cys39Arg	DOT-T1E_00224		hypothetical protein
DOT-T1E_1	261728	snp	A	G	G:245 A:0	CDS	-	54/681	18/226	synonymous_variant c.54T>C p.Asn18Asn	DOT-T1E_00237		hypothetical protein
DOT-T1E_1	263944	ins	C	CG	CG:162 C:0	CDS	+	876/1416	292/471	frameshift_variant c.875dupG p.Asn293fs	DOT-T1E_00239	dadA_1	D-amino acid dehydrogenase
DOT-T1E_1	269105	snp	A	G	G:121 A:0	CDS	-	166/1281	56/426	missense_variant c.166T>C p.Trp56Arg	DOT-T1E_00244		hypothetical protein
DOT-T1E_1	278089	snp	C	T	T:193 C:0	CDS	-	202/489	68/162	missense_variant c.202G>A p.Ala68Thr	DOT-T1E_00254		hypothetical protein
DOT-T1E_1	297811	del	TG	T	T:139 TG:0
DOT-T1E_1	306134	ins	C	CA	CA:10 C:0
DOT-T1E_1	313563	snp	C	T	T:136 C:0
DOT-T1E_1	314795	snp	G	A	A:203 G:0	CDS	+	470/786	157/261	missense_variant c.470G>A p.Gly157Glu	DOT-T1E_00289	cysE	Serine acetyltransferase
DOT-T1E_1	326546	snp	C	T	T:176 C:0	CDS	+	1119/1290	373/429	synonymous_variant c.1119C>T p.Ser373Ser	DOT-T1E_00303	hisS	Histidine--tRNA ligase
DOT-T1E_1	356263	snp	C	T	T:168 C:0	CDS	-	25/810	9/269	missense_variant c.25G>A p.Gly9Ser	DOT-T1E_00327		hypothetical protein
DOT-T1E_1	361197	snp	G	A	A:205 G:0	CDS	-	73/927	25/308	missense_variant c.73C>T p.His25Tyr	DOT-T1E_00331	dppC	Dipeptide transport system permease protein DppC
DOT-T1E_1	394750	snp	A	G	G:31 A:0
DOT-T1E_1	399069	snp	G	A	A:180 G:0	CDS	-	138/597	46/198	synonymous_variant c.138C>T p.Thr46Thr	DOT-T1E_00365	sodB_1	Superoxide dismutase [Fe]
DOT-T1E_1	420567	snp	T	C	C:152 T:0
DOT-T1E_1	425556	ins	G	GA	GA:138 G:0	CDS	+	233/1440	78/479	frameshift_variant c.232dupA p.Thr78fs	DOT-T1E_00390	tldD	Metalloprotease TldD
DOT-T1E_1	437436	snp	A	G	G:173 A:0	CDS	-	352/525	118/174	synonymous_variant c.352T>C p.Leu118Leu	DOT-T1E_00404	lptA	Lipopolysaccharide export system protein LptA
DOT-T1E_1	446832	snp	G	A	A:200 G:0	CDS	+	1011/1326	337/441	synonymous_variant c.1011G>A p.Leu337Leu	DOT-T1E_00416	hisD	Histidinol dehydrogenase
DOT-T1E_1	451987	snp	T	C	C:131 T:0	CDS	+	1145/1281	382/426	missense_variant c.1145T>C p.Val382Ala	DOT-T1E_00420	yycB_1	putative transporter YycB
DOT-T1E_1	467451	snp	C	T	T:116 C:0	CDS	-	58/1377	20/458	missense_variant c.58G>A p.Ala20Thr	DOT-T1E_00436	tdcG_1	L-serine dehydratase TdcG
DOT-T1E_1	472004	ins	C	CG	CG:144 C:0	CDS	-	442/774	148/257	frameshift_variant c.442dupC p.Arg148fs	DOT-T1E_00440		hypothetical protein
DOT-T1E_1	472491	snp	T	C	C:185 T:0	CDS	-	786/834	262/277	synonymous_variant c.786A>G p.Glu262Glu	DOT-T1E_00441		hypothetical protein
DOT-T1E_1	477845	snp	T	C	C:161 T:0
DOT-T1E_1	486119	snp	C	T	T:151 C:0	CDS	-	163/594	55/197	missense_variant c.163G>A p.Ala55Thr	DOT-T1E_00454	pigA_1	Heme oxygenase PigA
DOT-T1E_1	491032	snp	A	G	G:47 A:0
DOT-T1E_1	496721	snp	T	C	C:238 T:0	CDS	+	798/1455	266/484	synonymous_variant c.798T>C p.Ser266Ser	DOT-T1E_00462	sasA_3	Adaptive-response sensory-kinase SasA
DOT-T1E_1	504674	snp	A	G	G:163 A:0
DOT-T1E_1	510872	snp	C	T	T:204 C:0	CDS	-	595/1674	199/557	missense_variant c.595G>A p.Val199Met	DOT-T1E_00474	leuA_2	2-isopropylmalate synthase
DOT-T1E_1	512419	snp	A	G	G:157 A:0	CDS	-	298/828	100/275	missense_variant c.298T>C p.Tyr100His	DOT-T1E_00475		hypothetical protein
DOT-T1E_1	521333	snp	T	C	C:190 T:0	CDS	-	1534/2958	512/985	missense_variant c.1534A>G p.Thr512Ala	DOT-T1E_00482		hypothetical protein
DOT-T1E_1	529558	snp	C	T	T:243 C:0	CDS	+	2301/3900	767/1299	synonymous_variant c.2301C>T p.Gly767Gly	DOT-T1E_00486	purL	Phosphoribosylformylglycinamidine synthase
DOT-T1E_1	531144	snp	C	T	T:213 C:0	CDS	+	3887/3900	1296/1299	missense_variant c.3887C>T p.Ala1296Val	DOT-T1E_00486	purL	Phosphoribosylformylglycinamidine synthase
DOT-T1E_1	536530	snp	G	A	A:156 G:0	CDS	+	145/1653	49/550	missense_variant c.145G>A p.Ala49Thr	DOT-T1E_00493		hypothetical protein
DOT-T1E_1	536959	snp	G	A	A:197 G:0	CDS	+	574/1653	192/550	missense_variant c.574G>A p.Ala192Thr	DOT-T1E_00493		hypothetical protein
DOT-T1E_1	540282	snp	A	G	G:180 A:0	CDS	+	26/1410	9/469	missense_variant c.26A>G p.Gln9Arg	DOT-T1E_00496	epsE	Type II secretion system protein E
DOT-T1E_1	540940	snp	C	T	T:184 C:0	CDS	+	684/1410	228/469	synonymous_variant c.684C>T p.Ile228Ile	DOT-T1E_00496	epsE	Type II secretion system protein E
DOT-T1E_1	551561	snp	A	G	G:151 A:0	CDS	-	79/3150	27/1049	missense_variant c.79T>C p.Ser27Pro	DOT-T1E_00507		hypothetical protein
DOT-T1E_1	571364	snp	C	T	T:168 C:0	CDS	+	1833/4323	611/1440	synonymous_variant c.1833C>T p.Leu611Leu	DOT-T1E_00521		hypothetical protein
DOT-T1E_1	601389	snp	A	G	G:181 A:0
DOT-T1E_1	609599	snp	C	T	T:204 C:0
DOT-T1E_1	614331	snp	A	G	G:233 A:0	CDS	+	723/789	241/262	synonymous_variant c.723A>G p.Glu241Glu	DOT-T1E_00559		hypothetical protein
DOT-T1E_1	631573	snp	A	G	G:209 A:0	CDS	-	996/1608	332/535	synonymous_variant c.996T>C p.Ser332Ser	DOT-T1E_00578		hypothetical protein
DOT-T1E_1	633406	del	GA	G	G:132 GA:0
DOT-T1E_1	635985	snp	C	T	T:179 C:0	CDS	-	174/1257	58/418	synonymous_variant c.174G>A p.Val58Val	DOT-T1E_00582		hypothetical protein
DOT-T1E_1	652048	snp	A	C	C:190 A:0	CDS	-	1521/2586	507/861	synonymous_variant c.1521T>G p.Ala507Ala	DOT-T1E_00597		hypothetical protein
DOT-T1E_1	654573	ins	A	AG	AG:150 A:0	CDS	-	120/1074	40/357	frameshift_variant c.120dupC p.Ser41fs	DOT-T1E_00598	dgcC	putative diguanylate cyclase DgcC
DOT-T1E_1	661636	del	TC	T	T:42 TC:1
DOT-T1E_1	663732	del	GC	G	G:80 GC:0
DOT-T1E_1	690884	snp	C	T	T:114 C:0	CDS	-	152/552	51/183	missense_variant c.152G>A p.Cys51Tyr	DOT-T1E_00629		hypothetical protein
DOT-T1E_1	704490	snp	A	G	G:186 A:0	CDS	+	121/1737	41/578	missense_variant c.121A>G p.Met41Val	DOT-T1E_00644		hypothetical protein
DOT-T1E_1	710150	snp	A	G	G:233 A:0	CDS	+	1602/1911	534/636	synonymous_variant c.1602A>G p.Glu534Glu	DOT-T1E_00647	kup	Low affinity potassium transport system protein kup
DOT-T1E_1	719248	ins	C	CG	CG:67 C:1
DOT-T1E_1	723413	snp	A	G	G:142 A:0	CDS	+	474/474	158/157	splice_region_variant&stop_retained_variant c.474A>G p.Ter158Ter	DOT-T1E_00660	dps	DNA protection during starvation protein
DOT-T1E_1	726609	snp	A	G	G:204 A:0	CDS	+	179/747	60/248	missense_variant c.179A>G p.Asn60Ser	DOT-T1E_00664	pmpR	Transcriptional regulatory protein PmpR
DOT-T1E_1	738887	snp	A	G	G:229 A:0	CDS	-	1204/2067	402/688	missense_variant c.1204T>C p.Phe402Leu	DOT-T1E_00679	mcpU_1	Methyl-accepting chemotaxis protein McpU
DOT-T1E_1	739724	snp	A	G	G:211 A:0	CDS	-	367/2067	123/688	missense_variant c.367T>C p.Phe123Leu	DOT-T1E_00679	mcpU_1	Methyl-accepting chemotaxis protein McpU
DOT-T1E_1	755461	snp	C	T	T:201 C:0
DOT-T1E_1	759490	snp	C	T	T:131 C:0	CDS	-	174/525	58/174	missense_variant c.174G>A p.Met58Ile	DOT-T1E_00700		hypothetical protein
DOT-T1E_1	762859	snp	A	G	G:39 A:0
DOT-T1E_1	768361	snp	G	A	A:204 G:0	CDS	-	169/618	57/205	synonymous_variant c.169C>T p.Leu57Leu	DOT-T1E_00708	leuE_1	Leucine efflux protein
DOT-T1E_1	781145	snp	G	A	A:106 G:0
DOT-T1E_1	789505	ins	A	AGCTTTTTGTAGAACCGGTCATAC	AGCTTTTTGTAGAACCGGTCATAC:67 A:1	CDS	-	344/636	115/211	frameshift_variant c.344_345insGTATGACCGGTTCTACAAAAAGC p.Asp116fs	DOT-T1E_00727		hypothetical protein
DOT-T1E_1	793574	ins	G	GC	GC:109 G:0
DOT-T1E_1	797728	snp	C	A	A:189 C:0	CDS	+	376/1209	126/402	missense_variant c.376C>A p.Leu126Ile	DOT-T1E_00736		hypothetical protein
DOT-T1E_1	809544	snp	G	A	A:155 G:0	CDS	-	1055/1179	352/392	missense_variant c.1055C>T p.Pro352Leu	DOT-T1E_00749		hypothetical protein
DOT-T1E_1	815022	snp	C	T	T:151 C:0
DOT-T1E_1	820287	snp	A	G	G:175 A:0	CDS	-	115/861	39/286	missense_variant c.115T>C p.Ser39Pro	DOT-T1E_00759		hypothetical protein
DOT-T1E_1	824368	ins	T	TC	TC:106 T:0
DOT-T1E_1	830828	del	AG	A	A:110 AG:0	CDS	+	1549/1560	517/519	frameshift_variant c.1549delG p.Ala517fs	DOT-T1E_00773	fadD_1	Long-chain-fatty-acid--CoA ligase
DOT-T1E_1	851497	snp	A	G	G:125 A:0
DOT-T1E_1	861458	ins	G	GCC	GCC:130 G:0	CDS	-	231/1173	77/390	frameshift_variant c.230_231dupGG p.Leu78fs	DOT-T1E_00799		hypothetical protein
DOT-T1E_1	871984	snp	A	G	G:170 A:0	CDS	+	32/2148	11/715	missense_variant c.32A>G p.Asp11Gly	DOT-T1E_00809	recQ	ATP-dependent DNA helicase RecQ
DOT-T1E_1	881794	snp	C	T	T:173 C:0	CDS	-	1245/1455	415/484	synonymous_variant c.1245G>A p.Leu415Leu	DOT-T1E_00818	trkI_1	Trk system potassium uptake protein TrkI
DOT-T1E_1	881954	snp	A	G	G:183 A:0	CDS	-	1085/1455	362/484	missense_variant c.1085T>C p.Ile362Thr	DOT-T1E_00818	trkI_1	Trk system potassium uptake protein TrkI
DOT-T1E_1	902178	snp	T	C	C:246 T:0	CDS	-	1841/4200	614/1399	missense_variant c.1841A>G p.His614Arg	DOT-T1E_00835		hypothetical protein
DOT-T1E_1	909354	snp	G	A	A:200 G:0	CDS	+	1055/1962	352/653	missense_variant c.1055G>A p.Ser352Asn	DOT-T1E_00841	acs	Acetyl-coenzyme A synthetase
DOT-T1E_1	910351	snp	C	T	T:41 C:0
DOT-T1E_1	911704	snp	C	T	T:171 C:0	CDS	+	33/690	11/229	synonymous_variant c.33C>T p.Asp11Asp	DOT-T1E_00843	hisQ_1	Histidine transport system permease protein HisQ
DOT-T1E_1	915056	snp	C	T	T:44 C:0
DOT-T1E_1	917142	snp	A	C	C:174 A:0	CDS	+	325/1020	109/339	missense_variant c.325A>C p.Asn109His	DOT-T1E_00848	astA	Arginine N-succinyltransferase subunit alpha
DOT-T1E_1	940717	ins	A	AG	AG:124 A:0	CDS	-	19/1233	7/410	frameshift_variant c.19dupC p.Leu7fs	DOT-T1E_00874	bkdA1	2-oxoisovalerate dehydrogenase subunit alpha
DOT-T1E_1	947150	snp	A	G	G:180 A:0	CDS	+	26/930	9/309	missense_variant c.26A>G p.Asn9Ser	DOT-T1E_00882	cheV_2	Chemotaxis protein CheV
DOT-T1E_1	947689	snp	T	C	C:226 T:0	CDS	+	565/930	189/309	missense_variant c.565T>C p.Ser189Pro	DOT-T1E_00882	cheV_2	Chemotaxis protein CheV
DOT-T1E_1	954872	ins	T	TG	TG:139 T:2	CDS	+	38/696	13/231	frameshift_variant c.37dupG p.Ala13fs	DOT-T1E_00891	flgH	Flagellar L-ring protein
DOT-T1E_1	958997	snp	C	T	T:212 C:0	CDS	+	1158/2031	386/676	synonymous_variant c.1158C>T p.Gly386Gly	DOT-T1E_00894		hypothetical protein
DOT-T1E_1	964537	snp	G	A	A:186 G:0	CDS	+	2998/3570	1000/1189	missense_variant c.2998G>A p.Val1000Met	DOT-T1E_00896		hypothetical protein
DOT-T1E_1	980904	snp	T	C	C:178 T:0	CDS	+	333/357	111/118	synonymous_variant c.333T>C p.Ser111Ser	DOT-T1E_00907		hypothetical protein
DOT-T1E_1	990705	snp	C	T	T:193 C:0	CDS	+	627/1020	209/339	synonymous_variant c.627C>T p.Ile209Ile	DOT-T1E_00916	fliG	Flagellar motor switch protein FliG
DOT-T1E_1	996147	snp	G	A	A:196 G:0	CDS	+	1662/1692	554/563	synonymous_variant c.1662G>A p.Gly554Gly	DOT-T1E_00921	cheB_1	Protein-glutamate methylesterase/protein-glutamine glutaminase
DOT-T1E_1	1000289	snp	G	A	A:171 G:0	CDS	+	223/435	75/144	missense_variant c.223G>A p.Val75Ile	DOT-T1E_00927		hypothetical protein
DOT-T1E_1	1010565	snp	G	A	A:148 G:0	CDS	+	264/1059	88/352	synonymous_variant c.264G>A p.Val88Val	DOT-T1E_00938	ddlA	D-alanine--D-alanine ligase A
DOT-T1E_1	1013841	snp	A	G	G:200 A:0	CDS	+	1376/2130	459/709	missense_variant c.1376A>G p.Asn459Ser	DOT-T1E_00940	flhA	Flagellar biosynthesis protein FlhA
DOT-T1E_1	1015863	snp	C	T	T:235 C:0	CDS	+	1257/1308	419/435	synonymous_variant c.1257C>T p.Ala419Ala	DOT-T1E_00941	srp54	Signal recognition particle 54 kDa protein
DOT-T1E_1	1021764	ins	C	CGG	CGG:103 C:0	CDS	+	592/1113	198/370	frameshift_variant c.590_591dupGG p.Pro198fs	DOT-T1E_00948	cheB1	Protein-glutamate methylesterase/protein-glutamine glutaminase 1
DOT-T1E_1	1022784	snp	C	T	T:216 C:0	CDS	+	492/741	164/246	synonymous_variant c.492C>T p.Gly164Gly	DOT-T1E_00949	pomA	Chemotaxis protein PomA
DOT-T1E_1	1026108	snp	T	C	C:213 T:0	CDS	+	265/267	89/88	stop_lost&splice_region_variant c.265T>C p.Ter89Glnext*?	DOT-T1E_00953	cheW	Chemotaxis protein CheW
DOT-T1E_1	1030210	snp	A	G	G:126 A:0	CDS	-	1295/1557	432/518	missense_variant c.1295T>C p.Leu432Pro	DOT-T1E_00958		hypothetical protein
DOT-T1E_1	1044739	snp	C	T	T:87 C:0	CDS	+	1148/1194	383/397	missense_variant c.1148C>T p.Thr383Ile	DOT-T1E_00975	dadA1_2	D-amino acid dehydrogenase 1
DOT-T1E_1	1047832	snp	C	A	A:87 C:0	CDS	-	285/438	95/145	missense_variant c.285G>T p.Lys95Asn	DOT-T1E_00978	lrpC	HTH-type transcriptional regulator LrpC
DOT-T1E_1	1048784	snp	G	A	A:154 G:0	CDS	+	535/924	179/307	missense_variant c.535G>A p.Ala179Thr	DOT-T1E_00979		hypothetical protein
DOT-T1E_1	1050094	ins	C	CG	CG:114 C:0	CDS	+	928/957	310/318	frameshift_variant c.927dupG p.Leu310fs	DOT-T1E_00980	rlmL_1	Ribosomal RNA large subunit methyltransferase K/L
DOT-T1E_1	1066434	snp	G	A	A:218 G:0	CDS	-	685/1356	229/451	missense_variant c.685C>T p.Pro229Ser	DOT-T1E_00995	uacT_1	Uric acid transporter UacT
DOT-T1E_1	1073187	snp	G	A	A:151 G:0	CDS	-	47/1350	16/449	missense_variant c.47C>T p.Pro16Leu	DOT-T1E_01001	adeP_1	Adenine permease AdeP
DOT-T1E_1	1086945	snp	A	G	G:27 A:0
DOT-T1E_1	1093093	snp	C	T	T:200 C:0	CDS	+	621/2088	207/695	synonymous_variant c.621C>T p.Gly207Gly	DOT-T1E_01016	ruvB_2	Holliday junction ATP-dependent DNA helicase RuvB
DOT-T1E_1	1099384	snp	A	G	G:153 A:0	CDS	-	289/684	97/227	missense_variant c.289T>C p.Tyr97His	DOT-T1E_01022		hypothetical protein
DOT-T1E_1	1105570	snp	C	T	T:188 C:0	CDS	-	136/978	46/325	missense_variant c.136G>A p.Gly46Ser	DOT-T1E_01027	ccoP2_1	Cbb3-type cytochrome c oxidase subunit CcoP2
DOT-T1E_1	1116306	snp	C	T	T:175 C:0	CDS	+	1098/12954	366/4317	synonymous_variant c.1098C>T p.Gly366Gly	DOT-T1E_01040	lgrB_1	Linear gramicidin synthase subunit B
DOT-T1E_1	1131276	snp	A	C	C:168 A:0	CDS	-	792/837	264/278	synonymous_variant c.792T>G p.Pro264Pro	DOT-T1E_01044	resA_1	Thiol-disulfide oxidoreductase ResA
DOT-T1E_1	1162475	snp	A	G	G:200 A:0	CDS	+	274/1443	92/480	missense_variant c.274A>G p.Thr92Ala	DOT-T1E_01071	hisC_3	Histidinol-phosphate aminotransferase
DOT-T1E_1	1182919	snp	C	T	T:176 C:0
DOT-T1E_1	1184125	snp	C	T	T:226 C:0	CDS	+	1092/15693	364/5230	synonymous_variant c.1092C>T p.Thr364Thr	DOT-T1E_01089	dltA_1	D-alanine--D-alanyl carrier protein ligase
DOT-T1E_1	1186175	snp	G	A	A:213 G:0	CDS	+	3142/15693	1048/5230	missense_variant c.3142G>A p.Ala1048Thr	DOT-T1E_01089	dltA_1	D-alanine--D-alanyl carrier protein ligase
DOT-T1E_1	1200818	snp	G	A	A:195 G:0	CDS	+	2093/3390	698/1129	missense_variant c.2093G>A p.Gly698Asp	DOT-T1E_01090	lgrD	Linear gramicidin synthase subunit D
DOT-T1E_1	1204011	snp	C	T	T:121 C:0	CDS	+	1884/10299	628/3432	synonymous_variant c.1884C>T p.Asp628Asp	DOT-T1E_01091	lgrB_2	Linear gramicidin synthase subunit B
DOT-T1E_1	1204034	snp	A	G	G:118 A:0	CDS	+	1907/10299	636/3432	missense_variant c.1907A>G p.Tyr636Cys	DOT-T1E_01091	lgrB_2	Linear gramicidin synthase subunit B
DOT-T1E_1	1206490	snp	G	A	A:191 G:0	CDS	+	4363/10299	1455/3432	missense_variant c.4363G>A p.Asp1455Asn	DOT-T1E_01091	lgrB_2	Linear gramicidin synthase subunit B
DOT-T1E_1	1210042	snp	A	G	G:205 A:0	CDS	+	7915/10299	2639/3432	missense_variant c.7915A>G p.Ser2639Gly	DOT-T1E_01091	lgrB_2	Linear gramicidin synthase subunit B
DOT-T1E_1	1234439	snp	G	A	A:206 G:0	CDS	+	1655/1905	552/634	missense_variant c.1655G>A p.Gly552Asp	DOT-T1E_01104	htpG	Chaperone protein HtpG
DOT-T1E_1	1251658	snp	G	A	A:194 G:0	CDS	+	288/1695	96/564	synonymous_variant c.288G>A p.Gln96Gln	DOT-T1E_01122	kdpA	Potassium-transporting ATPase potassium-binding subunit
DOT-T1E_1	1254017	snp	A	G	G:203 A:0	CDS	+	943/2055	315/684	missense_variant c.943A>G p.Thr315Ala	DOT-T1E_01123	kdpB_1	Potassium-transporting ATPase ATP-binding subunit
DOT-T1E_1	1256288	snp	A	G	G:215 A:0	CDS	+	442/2655	148/884	missense_variant c.442A>G p.Asn148Asp	DOT-T1E_01125	kdpD	Sensor protein KdpD
DOT-T1E_1	1259222	snp	C	T	T:171 C:0
DOT-T1E_1	1268412	ins	C	CG	CG:151 C:0	CDS	-	93/1074	31/357	frameshift_variant c.93dupC p.Gly32fs	DOT-T1E_01132	yejB_1	Inner membrane ABC transporter permease protein YejB
DOT-T1E_1	1296088	snp	C	T	T:164 C:0	CDS	-	484/498	162/165	missense_variant c.484G>A p.Glu162Lys	DOT-T1E_01158	nuoE_1	NADH-quinone oxidoreductase subunit E
DOT-T1E_1	1313048	snp	A	G	G:164 A:0	CDS	-	616/897	206/298	missense_variant c.616T>C p.Phe206Leu	DOT-T1E_01172	gcvA_3	Glycine cleavage system transcriptional activator
DOT-T1E_1	1355109	snp	T	C	C:189 T:0	CDS	-	1123/1953	375/650	missense_variant c.1123A>G p.Ser375Gly	DOT-T1E_01209	accA1	Acetyl-/propionyl-coenzyme A carboxylase alpha chain
DOT-T1E_1	1358514	snp	C	T	T:153 C:0	CDS	-	141/1608	47/535	synonymous_variant c.141G>A p.Arg47Arg	DOT-T1E_01211		Methylmalonyl-CoA carboxyltransferase 12S subunit
DOT-T1E_1	1375107	snp	G	A	A:94 G:0	CDS	-	143/264	48/87	missense_variant c.143C>T p.Pro48Leu	DOT-T1E_01221		hypothetical protein
DOT-T1E_1	1387785	ins	C	CGG	CGG:133 C:0	CDS	+	1164/1404	388/467	frameshift_variant c.1162_1163dupGG p.Thr389fs	DOT-T1E_01227		hypothetical protein
DOT-T1E_1	1391703	ins	G	GC	GC:113 G:3	CDS	+	33/1506	11/501	frameshift_variant c.32dupC p.Cys12fs	DOT-T1E_01233	zwf_2	Glucose-6-phosphate 1-dehydrogenase
DOT-T1E_1	1392119	snp	C	T	T:166 C:0	CDS	+	441/1506	147/501	synonymous_variant c.441C>T p.Asp147Asp	DOT-T1E_01233	zwf_2	Glucose-6-phosphate 1-dehydrogenase
DOT-T1E_1	1392397	snp	A	G	G:215 A:0	CDS	+	719/1506	240/501	missense_variant c.719A>G p.Asp240Gly	DOT-T1E_01233	zwf_2	Glucose-6-phosphate 1-dehydrogenase
DOT-T1E_1	1392993	snp	T	C	C:132 T:0	CDS	+	1315/1506	439/501	missense_variant c.1315T>C p.Cys439Arg	DOT-T1E_01233	zwf_2	Glucose-6-phosphate 1-dehydrogenase
DOT-T1E_1	1412492	snp	C	T	T:234 C:0	CDS	-	711/1290	237/429	synonymous_variant c.711G>A p.Leu237Leu	DOT-T1E_01250	puuB_2	Gamma-glutamylputrescine oxidoreductase
DOT-T1E_1	1426452	snp	T	C	C:252 T:0	CDS	+	364/2271	122/756	missense_variant c.364T>C p.Phe122Leu	DOT-T1E_01262	clpA	ATP-dependent Clp protease ATP-binding subunit ClpA
DOT-T1E_1	1426688	snp	A	G	G:215 A:0	CDS	+	600/2271	200/756	synonymous_variant c.600A>G p.Glu200Glu	DOT-T1E_01262	clpA	ATP-dependent Clp protease ATP-binding subunit ClpA
DOT-T1E_1	1437013	snp	G	A	A:169 G:0	CDS	+	188/1392	63/463	missense_variant c.188G>A p.Arg63His	DOT-T1E_01271	cysG_1	Siroheme synthase
DOT-T1E_1	1442314	ins	G	GC	GC:163 G:0	CDS	-	917/1380	306/459	frameshift_variant c.917dupG p.Val307fs	DOT-T1E_01278	xanP	Xanthine permease XanP
DOT-T1E_1	1462603	snp	T	C	C:182 T:0	CDS	-	771/867	257/288	synonymous_variant c.771A>G p.Gly257Gly	DOT-T1E_01300	purU_1	Formyltetrahydrofolate deformylase
DOT-T1E_1	1466673	snp	C	T	T:188 C:0	CDS	+	763/906	255/301	missense_variant c.763C>T p.Pro255Ser	DOT-T1E_01303	purF_1	Amidophosphoribosyltransferase
DOT-T1E_1	1475500	snp	T	C	C:201 T:0	CDS	-	612/696	204/231	synonymous_variant c.612A>G p.Glu204Glu	DOT-T1E_01310	pcaI	3-oxoadipate CoA-transferase subunit A
DOT-T1E_1	1492296	snp	T	C	C:224 T:0	CDS	-	239/747	80/248	missense_variant c.239A>G p.Asp80Gly	DOT-T1E_01323	lutR_3	HTH-type transcriptional regulator LutR
DOT-T1E_1	1492902	ins	T	TG	TG:162 T:1	CDS	+	279/729	93/242	frameshift_variant c.278dupG p.Ala94fs	DOT-T1E_01324	lutR_4	HTH-type transcriptional regulator LutR
DOT-T1E_1	1518749	ins	A	AG	AG:135 A:2	CDS	-	195/1068	65/355	frameshift_variant c.195dupC p.Phe66fs	DOT-T1E_01347		hypothetical protein
DOT-T1E_1	1543692	snp	C	T	T:150 C:0	CDS	+	325/471	109/156	missense_variant c.325C>T p.Pro109Ser	DOT-T1E_01391		hypothetical protein
DOT-T1E_1	1549173	snp	C	T	T:222 C:0	CDS	+	285/1107	95/368	synonymous_variant c.285C>T p.His95His	DOT-T1E_01400		hypothetical protein
DOT-T1E_1	1556601	snp	C	T	T:196 C:0	CDS	+	270/480	90/159	synonymous_variant c.270C>T p.Ala90Ala	DOT-T1E_01413		hypothetical protein
DOT-T1E_1	1563428	snp	C	T	T:224 C:0	CDS	+	498/660	166/219	synonymous_variant c.498C>T p.Asn166Asn	DOT-T1E_01421		hypothetical protein
DOT-T1E_1	1566128	snp	A	G	G:222 A:0	CDS	+	1028/1614	343/537	missense_variant c.1028A>G p.Tyr343Cys	DOT-T1E_01425		hypothetical protein
DOT-T1E_1	1570428	ins	G	GC	GC:100 G:0	CDS	-	538/1521	180/506	frameshift_variant c.538dupG p.Ala180fs	DOT-T1E_01427		hypothetical protein
DOT-T1E_1	1578813	snp	A	G	G:203 A:0	CDS	-	710/951	237/316	missense_variant c.710T>C p.Val237Ala	DOT-T1E_01442	cysH_1	Phosphoadenosine phosphosulfate reductase
DOT-T1E_1	1609752	snp	A	G	G:203 A:0	CDS	+	119/429	40/142	missense_variant c.119A>G p.Tyr40Cys	DOT-T1E_01495		hypothetical protein
DOT-T1E_1	1621705	snp	C	T	T:137 C:0	CDS	+	3775/8820	1259/2939	missense_variant c.3775C>T p.Leu1259Phe	DOT-T1E_01505		hypothetical protein
DOT-T1E_1	1635764	snp	C	T	T:157 C:0	CDS	-	73/237	25/78	missense_variant c.73G>A p.Val25Ile	DOT-T1E_01521		hypothetical protein
DOT-T1E_1	1651076	snp	G	A	A:115 G:0	CDS	+	782/840	261/279	missense_variant c.782G>A p.Cys261Tyr	DOT-T1E_01541	gtaB	UTP--glucose-1-phosphate uridylyltransferase
DOT-T1E_1	1651179	del	GT	G	G:38 GT:0
DOT-T1E_1	1651219	snp	T	C	C:15 T:0
DOT-T1E_1	1651237	snp	G	A	A:12 G:0
DOT-T1E_1	1664782	snp	A	G	G:191 A:0	CDS	+	80/222	27/73	missense_variant c.80A>G p.Asp27Gly	DOT-T1E_01554	mbtH	Protein MbtH
DOT-T1E_1	1684731	ins	T	TGG	TGG:91 T:0
DOT-T1E_1	1707403	del	AG	A	A:163 AG:0	CDS	-	272/288	91/95	frameshift_variant c.272delC p.Pro91fs	DOT-T1E_01604		hypothetical protein
DOT-T1E_1	1721280	snp	A	G	G:248 A:0	CDS	+	509/714	170/237	missense_variant c.509A>G p.Asp170Gly	DOT-T1E_01616		hypothetical protein
DOT-T1E_1	1725346	snp	C	T	T:128 C:0	CDS	+	879/2460	293/819	synonymous_variant c.879C>T p.Gly293Gly	DOT-T1E_01620		hypothetical protein
DOT-T1E_1	1729976	snp	T	C	C:173 T:0	CDS	+	370/717	124/238	missense_variant c.370T>C p.Cys124Arg	DOT-T1E_01624	arcA_2	Aerobic respiration control protein ArcA
DOT-T1E_1	1736107	snp	A	G	G:221 A:0	CDS	+	87/1161	29/386	synonymous_variant c.87A>G p.Glu29Glu	DOT-T1E_01629	acdA_2	Acyl-CoA dehydrogenase
DOT-T1E_1	1738780	snp	A	G	G:147 A:0	CDS	+	1582/2118	528/705	missense_variant c.1582A>G p.Ser528Gly	DOT-T1E_01630	FCS1_1	Trans-feruloyl-CoA synthase FCS1
DOT-T1E_1	1741023	ins	G	GC	GC:142 G:3	CDS	+	81/1230	27/409	frameshift_variant c.80dupC p.Leu28fs	DOT-T1E_01632	alr	Broad specificity amino-acid racemase
DOT-T1E_1	1758686	snp	A	G	G:198 A:0	CDS	+	503/2097	168/698	missense_variant c.503A>G p.Asp168Gly	DOT-T1E_01648		hypothetical protein
DOT-T1E_1	1767128	snp	C	T	T:203 C:0	CDS	+	1102/1212	368/403	missense_variant c.1102C>T p.Pro368Ser	DOT-T1E_01653		Creatinase
DOT-T1E_1	1779403	snp	A	G	G:167 A:0	CDS	+	682/1353	228/450	missense_variant c.682A>G p.Thr228Ala	DOT-T1E_01663	genK_1	Gentisate transporter
DOT-T1E_1	1788370	snp	C	T	T:184 C:0
DOT-T1E_1	1797889	snp	C	T	T:245 C:0	CDS	-	1273/1626	425/541	missense_variant c.1273G>A p.Ala425Thr	DOT-T1E_01681	mcpQ_1	Methyl-accepting chemotaxis protein McpQ
DOT-T1E_1	1804161	ins	A	AG	AG:148 A:0	CDS	+	61/822	21/273	frameshift_variant c.60dupG p.Trp21fs	DOT-T1E_01687	cmpC	Bicarbonate transport ATP-binding protein CmpC
DOT-T1E_1	1833312	snp	T	C	C:188 T:0	CDS	-	1040/2169	347/722	missense_variant c.1040A>G p.Asp347Gly	DOT-T1E_01711		hypothetical protein
DOT-T1E_1	1842099	snp	A	G	G:170 A:0	CDS	-	1248/1491	416/496	synonymous_variant c.1248T>C p.Ser416Ser	DOT-T1E_01720		hypothetical protein
DOT-T1E_1	1847226	snp	G	T	T:154 G:0	CDS	+	935/3621	312/1206	missense_variant c.935G>T p.Gly312Val	DOT-T1E_01724		hypothetical protein
DOT-T1E_1	1850490	snp	G	A	A:211 G:0	CDS	-	1354/1854	452/617	missense_variant c.1354C>T p.Arg452Cys	DOT-T1E_01725	btuD_5	Vitamin B12 import ATP-binding protein BtuD
DOT-T1E_1	1870254	snp	A	G	G:178 A:0	CDS	+	740/1497	247/498	missense_variant c.740A>G p.His247Arg	DOT-T1E_01739	hisC_4	Histidinol-phosphate aminotransferase
DOT-T1E_1	1874493	snp	A	G	G:217 A:0	CDS	+	844/2715	282/904	missense_variant c.844A>G p.Thr282Ala	DOT-T1E_01741	mgtB	Magnesium-transporting ATPase, P-type 1
DOT-T1E_1	1885249	snp	T	C	C:217 T:0	CDS	+	248/315	83/104	missense_variant c.248T>C p.Val83Ala	DOT-T1E_01750		hypothetical protein
DOT-T1E_1	1892290	snp	G	A	A:189 G:0	CDS	+	397/1188	133/395	missense_variant c.397G>A p.Val133Met	DOT-T1E_01759		hypothetical protein
DOT-T1E_1	1893204	snp	C	T	T:111 C:0
DOT-T1E_1	1895661	snp	A	G	G:188 A:0	CDS	+	1308/1899	436/632	synonymous_variant c.1308A>G p.Lys436Lys	DOT-T1E_01761	rcsC_6	Sensor histidine kinase RcsC
DOT-T1E_1	1898654	del	AG	A	A:191 AG:0	CDS	-	721/1530	241/509	frameshift_variant c.721delC p.Leu241fs	DOT-T1E_01764	btuD_6	Vitamin B12 import ATP-binding protein BtuD
DOT-T1E_1	1908161	snp	C	T	T:181 C:0	CDS	+	81/762	27/253	synonymous_variant c.81C>T p.Asp27Asp	DOT-T1E_01773		hypothetical protein
DOT-T1E_1	1920570	snp	T	C	C:157 T:0	CDS	-	145/723	49/240	missense_variant c.145A>G p.Thr49Ala	DOT-T1E_01782		hypothetical protein
DOT-T1E_1	1931867	ins	C	CGG	CGG:131 C:0	CDS	+	553/888	185/295	frameshift_variant c.551_552dupGG p.Gln185fs	DOT-T1E_01792	cynR_1	HTH-type transcriptional regulator CynR
DOT-T1E_1	1939088	snp	C	T	T:195 C:0
DOT-T1E_1	1954201	snp	C	T	T:187 C:0	CDS	-	157/858	53/285	missense_variant c.157G>A p.Gly53Ser	DOT-T1E_01819	ydaD_1	General stress protein 39
DOT-T1E_1	1961996	snp	A	G	G:130 A:0	CDS	-	440/1266	147/421	missense_variant c.440T>C p.Leu147Pro	DOT-T1E_01829		hypothetical protein
DOT-T1E_1	1962710	snp	G	A	A:244 G:0	CDS	-	507/810	169/269	synonymous_variant c.507C>T p.Arg169Arg	DOT-T1E_01830		hypothetical protein
DOT-T1E_1	1967209	ins	A	AGG	AGG:142 A:0	CDS	+	875/888	292/295	frameshift_variant c.873_874dupGG p.Ala292fs	DOT-T1E_01835		hypothetical protein
DOT-T1E_1	1967447	snp	A	G	G:195 A:0	CDS	-	1586/1638	529/545	missense_variant c.1586T>C p.Val529Ala	DOT-T1E_01836		hypothetical protein
DOT-T1E_1	1968565	snp	G	A	A:195 G:0	CDS	-	468/1638	156/545	synonymous_variant c.468C>T p.Ala156Ala	DOT-T1E_01836		hypothetical protein
DOT-T1E_1	2004004	snp	G	A	A:129 G:0
DOT-T1E_1	2006404	snp	A	G	G:144 A:0
DOT-T1E_1	2020542	snp	A	G	G:207 A:0	CDS	-	133/1095	45/364	missense_variant c.133T>C p.Phe45Leu	DOT-T1E_01889	spuE_2	Spermidine-binding periplasmic protein SpuE
DOT-T1E_1	2032116	snp	T	C	C:177 T:0	CDS	+	401/1686	134/561	missense_variant c.401T>C p.Val134Ala	DOT-T1E_01900	ilvG	Acetolactate synthase isozyme 2 large subunit
DOT-T1E_1	2037917	snp	A	G	G:186 A:0	CDS	+	560/939	187/312	missense_variant c.560A>G p.Gln187Arg	DOT-T1E_01904	livH_5	High-affinity branched-chain amino acid transport system permease protein LivH
DOT-T1E_1	2079057	snp	T	C	C:190 T:0
DOT-T1E_1	2086770	snp	G	A	A:236 G:0	CDS	-	928/1788	310/595	missense_variant c.928C>T p.Arg310Cys	DOT-T1E_01956	ydaP	Putative thiamine pyrophosphate-containing protein YdaP
DOT-T1E_1	2109923	snp	G	A	A:201 G:0	CDS	-	373/978	125/325	missense_variant c.373C>T p.Arg125Cys	DOT-T1E_01976		hypothetical protein
DOT-T1E_1	2109948	ins	G	GC	GC:171 G:6	CDS	-	347/978	116/325	frameshift_variant c.347dupG p.Asn117fs	DOT-T1E_01976		hypothetical protein
DOT-T1E_1	2115148	snp	C	T	T:193 C:0	CDS	-	1389/2742	463/913	synonymous_variant c.1389G>A p.Leu463Leu	DOT-T1E_01982		hypothetical protein
DOT-T1E_1	2138403	snp	C	T	T:138 C:0	CDS	-	816/1218	272/405	synonymous_variant c.816G>A p.Leu272Leu	DOT-T1E_02013		hypothetical protein
DOT-T1E_1	2140757	snp	A	G	G:177 A:0	CDS	-	562/1539	188/512	missense_variant c.562T>C p.Phe188Leu	DOT-T1E_02015		hypothetical protein
DOT-T1E_1	2152580	snp	G	A	A:129 G:0	CDS	+	407/1383	136/460	missense_variant c.407G>A p.Gly136Asp	DOT-T1E_02026		hypothetical protein
DOT-T1E_1	2157616	snp	A	G	G:125 A:0	CDS	+	616/1305	206/434	missense_variant c.616A>G p.Ser206Gly	DOT-T1E_02029	cmtAb	p-cumate 2,3-dioxygenase system, large oxygenase component
DOT-T1E_1	2158407	snp	T	C	C:194 T:0	CDS	+	92/543	31/180	missense_variant c.92T>C p.Leu31Pro	DOT-T1E_02030	cmtAc	p-cumate 2,3-dioxygenase system, small oxygenase component
DOT-T1E_1	2182004	snp	T	C	C:155 T:0	CDS	+	1592/2937	531/978	missense_variant c.1592T>C p.Val531Ala	DOT-T1E_02054	todS	Sensor histidine kinase TodS
DOT-T1E_1	2191588	snp	C	T	T:175 C:0
DOT-T1E_1	2207803	snp	T	C	C:185 T:0	CDS	+	1116/1242	372/413	synonymous_variant c.1116T>C p.Gly372Gly	DOT-T1E_02073		hypothetical protein
DOT-T1E_1	2208084	snp	A	G	G:184 A:0	CDS	+	65/1317	22/438	missense_variant c.65A>G p.Asn22Ser	DOT-T1E_02074	lgoT_2	putative L-galactonate transporter
DOT-T1E_1	2208285	snp	A	G	G:154 A:0	CDS	+	266/1317	89/438	missense_variant c.266A>G p.Gln89Arg	DOT-T1E_02074	lgoT_2	putative L-galactonate transporter
DOT-T1E_1	2213406	snp	T	G	G:156 T:0
DOT-T1E_1	2215254	snp	C	T	T:236 C:0	CDS	+	389/915	130/304	missense_variant c.389C>T p.Ala130Val	DOT-T1E_02078	xerC_3	Tyrosine recombinase XerC
DOT-T1E_1	2215279	snp	A	G	G:231 A:0	CDS	+	414/915	138/304	synonymous_variant c.414A>G p.Val138Val	DOT-T1E_02078	xerC_3	Tyrosine recombinase XerC
DOT-T1E_1	2220522	snp	G	A	A:121 G:0	CDS	+	206/675	69/224	missense_variant c.206G>A p.Arg69His	DOT-T1E_02085	ureF	Urease accessory protein UreF
DOT-T1E_1	2304231	snp	G	A	A:161 G:0	CDS	+	148/1119	50/372	missense_variant c.148G>A p.Val50Ile	DOT-T1E_02161		hypothetical protein
DOT-T1E_1	2306865	del	GC	G	G:140 GC:0
DOT-T1E_1	2307465	snp	C	T	T:237 C:0	CDS	+	529/1572	177/523	missense_variant c.529C>T p.Arg177Cys	DOT-T1E_02164		hypothetical protein
DOT-T1E_1	2309565	snp	C	T	T:193 C:0	CDS	-	1414/1587	472/528	missense_variant c.1414G>A p.Gly472Ser	DOT-T1E_02166	pdeG	putative cyclic di-GMP phosphodiesterase PdeG
DOT-T1E_1	2311252	snp	T	C	C:16 T:0
DOT-T1E_1	2314622	del	GC	G	G:184 GC:0	CDS	+	436/2064	146/687	frameshift_variant c.436delC p.Leu146fs	DOT-T1E_02171	rcsC_9	Sensor histidine kinase RcsC
DOT-T1E_1	2337873	snp	G	A	A:213 G:0	CDS	-	3042/3273	1014/1090	synonymous_variant c.3042C>T p.Arg1014Arg	DOT-T1E_02188	rcsC_11	Sensor histidine kinase RcsC
DOT-T1E_1	2340714	ins	C	CG	CG:122 C:0	CDS	-	200/3273	67/1090	frameshift_variant c.200dupC p.Phe68fs	DOT-T1E_02188	rcsC_11	Sensor histidine kinase RcsC
DOT-T1E_1	2342725	snp	C	T	T:191 C:0	CDS	-	101/753	34/250	missense_variant c.101G>A p.Gly34Asp	DOT-T1E_02191	cobM	Precorrin-4 C(11)-methyltransferase
DOT-T1E_1	2368640	snp	A	G	G:187 A:0	CDS	-	73/2178	25/725	missense_variant c.73T>C p.Phe25Leu	DOT-T1E_02215		hypothetical protein
DOT-T1E_1	2369530	del	TG	T	T:105 TG:0
DOT-T1E_1	2376640	snp	T	C	C:104 T:0	CDS	+	1002/1020	334/339	synonymous_variant c.1002T>C p.Gly334Gly	DOT-T1E_02222	kdgR_1	HTH-type transcriptional regulator KdgR
DOT-T1E_1	2401673	snp	C	T	T:187 C:0	CDS	-	351/1125	117/374	synonymous_variant c.351G>A p.Leu117Leu	DOT-T1E_02242		hypothetical protein
DOT-T1E_1	2431143	snp	C	T	T:207 C:0	CDS	+	1121/1419	374/472	missense_variant c.1121C>T p.Pro374Leu	DOT-T1E_02267	hcaB_3	3-phenylpropionate-dihydrodiol/cinnamic acid-dihydrodiol dehydrogenase
DOT-T1E_1	2450315	snp	T	C	C:199 T:0	CDS	-	513/513	171/170	stop_lost&splice_region_variant c.513A>G p.Ter171Trpext*?	DOT-T1E_02286	potE_2	Putrescine transporter PotE
DOT-T1E_1	2467525	ins	A	AG	AG:107 A:2
DOT-T1E_1	2470898	snp	A	G	G:91 A:0
DOT-T1E_1	2472225	snp	C	T	T:148 C:0	CDS	-	1292/1461	431/486	missense_variant c.1292G>A p.Gly431Glu	DOT-T1E_02302	xylC	Benzaldehyde dehydrogenase [NAD(+)]
DOT-T1E_1	2476273	snp	T	C	C:130 T:0
DOT-T1E_1	2490516	snp	A	G	G:225 A:0	CDS	+	629/906	210/301	missense_variant c.629A>G p.Asp210Gly	DOT-T1E_02322	pgrR_1	HTH-type transcriptional regulator PgrR
DOT-T1E_1	2503934	snp	C	T	T:221 C:0	CDS	+	185/1134	62/377	missense_variant c.185C>T p.Pro62Leu	DOT-T1E_02335	xylB_2	Aryl-alcohol dehydrogenase
DOT-T1E_1	2507983	snp	C	A	A:209 C:0	CDS	-	142/543	48/180	missense_variant c.142G>T p.Gly48Trp	DOT-T1E_02338	cetB	2-epi-5-epi-valiolone epimerase
DOT-T1E_1	2510065	snp	G	A	A:200 G:0
DOT-T1E_1	2516139	snp	C	T	T:162 C:0	CDS	-	2205/3180	735/1059	synonymous_variant c.2205G>A p.Gln735Gln	DOT-T1E_02345	oqxB20	multidrug efflux RND transporter permease subunit OqxB20
DOT-T1E_1	2516170	ins	A	AG	AG:141 A:0	CDS	-	2173/3180	725/1059	frameshift_variant c.2173dupC p.Leu725fs	DOT-T1E_02345	oqxB20	multidrug efflux RND transporter permease subunit OqxB20
DOT-T1E_1	2525947	ins	T	TGG	TGG:99 T:0	CDS	+	589/1533	197/510	frameshift_variant c.587_588dupGG p.Leu197fs	DOT-T1E_02352	tyrR_3	Transcriptional regulatory protein TyrR
DOT-T1E_1	2534983	snp	T	C	C:191 T:0	CDS	+	971/1530	324/509	missense_variant c.971T>C p.Leu324Pro	DOT-T1E_02359	paaH_2	3-hydroxyadipyl-CoA dehydrogenase
DOT-T1E_1	2548558	snp	G	A	A:187 G:0
DOT-T1E_1	2549987	snp	T	C	C:174 T:0	CDS	-	66/327	22/108	synonymous_variant c.66A>G p.Thr22Thr	DOT-T1E_02371		hypothetical protein
DOT-T1E_1	2557835	snp	G	A	A:209 G:0	CDS	-	932/1509	311/502	missense_variant c.932C>T p.Ala311Val	DOT-T1E_02379	ttgF_3	Toluene efflux pump outer membrane protein TtgF
DOT-T1E_1	2591578	ins	G	GC	GC:237 G:0	CDS	-	209/600	70/199	frameshift_variant c.209dupG p.Asp71fs	DOT-T1E_02411	yrdA_2	Protein YrdA
DOT-T1E_1	2597481	snp	A	G	G:203 A:0	CDS	+	461/1320	154/439	missense_variant c.461A>G p.Tyr154Cys	DOT-T1E_02417	paaK	Phenylacetate-coenzyme A ligase
DOT-T1E_1	2599027	snp	T	C	C:174 T:0	CDS	+	461/990	154/329	missense_variant c.461T>C p.Val154Ala	DOT-T1E_02418	paaA	1,2-phenylacetyl-CoA epoxidase, subunit A
DOT-T1E_1	2599416	snp	T	C	C:180 T:0	CDS	+	850/990	284/329	missense_variant c.850T>C p.Phe284Leu	DOT-T1E_02418	paaA	1,2-phenylacetyl-CoA epoxidase, subunit A
DOT-T1E_1	2611707	snp	T	C	C:147 T:0	CDS	+	110/1203	37/400	missense_variant c.110T>C p.Leu37Pro	DOT-T1E_02433	clsB	Cardiolipin synthase B
DOT-T1E_1	2626288	snp	T	C	C:179 T:0	CDS	-	1035/1284	345/427	synonymous_variant c.1035A>G p.Arg345Arg	DOT-T1E_02450		hypothetical protein
DOT-T1E_1	2632515	snp	G	A	A:135 G:0	CDS	-	1501/1569	501/522	stop_gained c.1501C>T p.Gln501*	DOT-T1E_02457		hypothetical protein
DOT-T1E_1	2643386	snp	T	C	C:192 T:0	CDS	+	149/945	50/314	missense_variant c.149T>C p.Val50Ala	DOT-T1E_02467	ndmD	Oxidoreductase NdmD
DOT-T1E_1	2658110	snp	C	T	T:251 C:0	CDS	-	126/942	42/313	synonymous_variant c.126G>A p.Ala42Ala	DOT-T1E_02480		hypothetical protein
DOT-T1E_1	2680729	snp	G	A	A:196 G:0	CDS	+	366/900	122/299	synonymous_variant c.366G>A p.Gln122Gln	DOT-T1E_02498	hcaR_3	Hca operon transcriptional activator HcaR
DOT-T1E_1	2699144	snp	C	T	T:204 C:0	CDS	-	139/1011	47/336	missense_variant c.139G>A p.Ala47Thr	DOT-T1E_02513	benC	Benzoate 1,2-dioxygenase electron transfer component
DOT-T1E_1	2700331	snp	A	G	G:155 A:0	CDS	-	865/1359	289/452	missense_variant c.865T>C p.Phe289Leu	DOT-T1E_02515	cbdA	2-halobenzoate 1,2-dioxygenase large subunit
DOT-T1E_1	2720711	snp	G	A	A:191 G:0	CDS	-	59/1377	20/458	missense_variant c.59C>T p.Thr20Ile	DOT-T1E_02531	sdaB	L-serine dehydratase 2
DOT-T1E_1	2732453	ins	G	GCC	GCC:52 G:0	CDS	-	82/195	28/64	frameshift_variant c.81_82dupGG p.Ala28fs	DOT-T1E_02543		hypothetical protein
DOT-T1E_1	2744287	snp	T	C	C:116 T:0	CDS	-	360/543	120/180	synonymous_variant c.360A>G p.Glu120Glu	DOT-T1E_02553	sutR_1	HTH-type transcriptional regulator SutR
DOT-T1E_1	2748545	snp	T	C	C:206 T:0	CDS	+	719/906	240/301	missense_variant c.719T>C p.Val240Ala	DOT-T1E_02557	cynR_3	HTH-type transcriptional regulator CynR
DOT-T1E_1	2761909	snp	A	G	G:174 A:0	CDS	-	743/774	248/257	missense_variant c.743T>C p.Val248Ala	DOT-T1E_02569		hypothetical protein
DOT-T1E_1	2782222	snp	T	C	C:168 T:0	CDS	-	11/462	4/153	missense_variant c.11A>G p.Gln4Arg	DOT-T1E_02584		hypothetical protein
DOT-T1E_1	2784389	snp	A	G	G:162 A:0	CDS	-	335/1854	112/617	missense_variant c.335T>C p.Leu112Pro	DOT-T1E_02586	vgrG1_3	Actin cross-linking toxin VgrG1
DOT-T1E_1	2803023	snp	T	C	C:194 T:0	CDS	+	119/3804	40/1267	missense_variant c.119T>C p.Val40Ala	DOT-T1E_02606		hypothetical protein
DOT-T1E_1	2806550	snp	G	A	A:207 G:0	CDS	+	3646/3804	1216/1267	missense_variant c.3646G>A p.Ala1216Thr	DOT-T1E_02606		hypothetical protein
DOT-T1E_1	2824056	ins	G	GC	GC:129 G:0	CDS	+	112/1800	38/599	frameshift_variant c.111dupC p.Lys38fs	DOT-T1E_02622		hypothetical protein
DOT-T1E_1	2839825	ins	G	GCC	GCC:142 G:0	CDS	-	299/726	100/241	frameshift_variant c.298_299dupGG p.Trp101fs	DOT-T1E_02635	pphB	Serine/threonine-protein phosphatase 2
DOT-T1E_1	2855408	ins	G	GC	GC:174 G:0	CDS	-	645/654	215/217	frameshift_variant c.645dupG p.Gln216fs	DOT-T1E_02650		hypothetical protein
DOT-T1E_1	2857279	snp	G	A	A:179 G:0	CDS	-	60/1281	20/426	synonymous_variant c.60C>T p.Pro20Pro	DOT-T1E_02651	exuT_2	Hexuronate transporter
DOT-T1E_1	2864634	snp	T	C	C:173 T:0	CDS	-	7/369	3/122	missense_variant c.7A>G p.Asn3Asp	DOT-T1E_02661		hypothetical protein
DOT-T1E_1	2871179	snp	T	C	C:219 T:0	CDS	-	968/1233	323/410	missense_variant c.968A>G p.Lys323Arg	DOT-T1E_02671	yfdE	Acetyl-CoA:oxalate CoA-transferase
DOT-T1E_1	2875815	snp	T	C	C:192 T:0	CDS	+	539/990	180/329	missense_variant c.539T>C p.Leu180Pro	DOT-T1E_02676	iolS_1	Aldo-keto reductase IolS
DOT-T1E_1	2880422	snp	G	A	A:145 G:0	CDS	+	1021/1065	341/354	missense_variant c.1021G>A p.Ala341Thr	DOT-T1E_02681		hypothetical protein
DOT-T1E_1	2887884	snp	T	C	C:157 T:0	CDS	-	151/480	51/159	missense_variant c.151A>G p.Thr51Ala	DOT-T1E_02689		hypothetical protein
DOT-T1E_1	2894073	snp	C	T	T:146 C:0	CDS	-	928/1002	310/333	missense_variant c.928G>A p.Val310Ile	DOT-T1E_02697	pikAII_2	Narbonolide/10-deoxymethynolide synthase PikA2, modules 3 and 4
DOT-T1E_1	2912348	snp	T	C	C:165 T:1	CDS	+	164/2181	55/726	missense_variant c.164T>C p.Val55Ala	DOT-T1E_02718		hypothetical protein
DOT-T1E_1	2927557	del	GC	G	G:53 GC:0
DOT-T1E_1	2938138	snp	G	A	A:209 G:0	CDS	-	491/1047	164/348	missense_variant c.491C>T p.Ala164Val	DOT-T1E_02741	tam_1	Trans-aconitate 2-methyltransferase
DOT-T1E_1	2960809	snp	T	C	C:192 T:0	CDS	+	539/681	180/226	missense_variant c.539T>C p.Val180Ala	DOT-T1E_02760	cusR	Transcriptional regulatory protein CusR
DOT-T1E_1	2965373	snp	G	A	A:186 G:0	CDS	-	381/1383	127/460	synonymous_variant c.381C>T p.Thr127Thr	DOT-T1E_02764	cysS	Cysteine--tRNA ligase
DOT-T1E_1	2983366	ins	G	GCC	GCC:144 G:0	CDS	+	116/1047	39/348	frameshift_variant c.114_115dupCC p.Arg39fs	DOT-T1E_02781	srpA_1	Catalase-related peroxidase
DOT-T1E_1	2993708	snp	T	C	C:241 T:0	CDS	-	902/1431	301/476	missense_variant c.902A>G p.Asn301Ser	DOT-T1E_02793	moaA_2	GTP 3',8-cyclase
DOT-T1E_1	2996821	snp	G	C	C:14 G:0	CDS	+	195/1494	65/497	synonymous_variant c.195G>C p.Ala65Ala	DOT-T1E_02796	styD_2	Phenylacetaldehyde dehydrogenase
DOT-T1E_1	3003209	ins	G	GC	GC:168 G:0	CDS	-	1479/1734	493/577	frameshift_variant c.1479dupG p.Gln494fs	DOT-T1E_02802		Putative multidrug export ATP-binding/permease protein
DOT-T1E_1	3010079	snp	T	C	C:230 T:0	CDS	-	62/414	21/137	missense_variant c.62A>G p.Gln21Arg	DOT-T1E_02807		hypothetical protein
DOT-T1E_1	3010279	snp	T	C	C:210 T:0	CDS	-	260/402	87/133	missense_variant c.260A>G p.Tyr87Cys	DOT-T1E_02808	csgE	Curli production assembly/transport component CsgE
DOT-T1E_1	3011082	snp	A	G	G:169 A:0	CDS	-	330/375	110/124	synonymous_variant c.330T>C p.Gly110Gly	DOT-T1E_02810	pulG	Type II secretion system protein G
DOT-T1E_1	3056388	snp	T	C	C:128 T:0	CDS	+	1765/2085	589/694	missense_variant c.1765T>C p.Tyr589His	DOT-T1E_02846	apc3_2	Acetophenone carboxylase gamma subunit
DOT-T1E_1	3059610	snp	A	G	G:183 A:0	CDS	-	620/1467	207/488	missense_variant c.620T>C p.Val207Ala	DOT-T1E_02849		hypothetical protein
DOT-T1E_1	3063793	snp	T	C	C:94 T:0	CDS	+	317/327	106/108	missense_variant c.317T>C p.Leu106Pro	DOT-T1E_02854		hypothetical protein
DOT-T1E_1	3064704	snp	A	G	G:190 A:0
DOT-T1E_1	3071157	snp	G	A	A:133 G:0
DOT-T1E_1	3074354	snp	T	C	C:215 T:0	CDS	-	257/882	86/293	missense_variant c.257A>G p.Asn86Ser	DOT-T1E_02867	argP_2	HTH-type transcriptional regulator ArgP
DOT-T1E_1	3075191	snp	T	C	C:159 T:0	CDS	-	1255/1791	419/596	missense_variant c.1255A>G p.Ser419Gly	DOT-T1E_02868	ggt_1	Glutathione hydrolase proenzyme
DOT-T1E_1	3091743	snp	T	C	C:188 T:0	CDS	-	1163/1194	388/397	missense_variant c.1163A>G p.Asn388Ser	DOT-T1E_02882	emrA_3	Multidrug export protein EmrA
DOT-T1E_1	3095599	snp	G	A	A:106 G:0	CDS	-	40/1407	14/468	stop_gained c.40C>T p.Gln14*	DOT-T1E_02885	sasA_12	Adaptive-response sensory-kinase SasA
DOT-T1E_1	3105576	snp	T	C	C:181 T:0	CDS	+	157/849	53/282	synonymous_variant c.157T>C p.Leu53Leu	DOT-T1E_02892	opuAB_1	Glycine betaine transport system permease protein OpuAB
DOT-T1E_1	3107201	snp	A	G	G:148 A:0	CDS	+	840/864	280/287	synonymous_variant c.840A>G p.Val280Val	DOT-T1E_02893	gltR_4	HTH-type transcriptional regulator GltR
DOT-T1E_1	3115958	snp	A	C	C:236 A:0	CDS	+	1292/2418	431/805	missense_variant c.1292A>C p.His431Pro	DOT-T1E_02902	quiA	Quinate/shikimate dehydrogenase (quinone)
DOT-T1E_1	3117707	snp	G	A	A:184 G:0	CDS	+	523/1269	175/422	missense_variant c.523G>A p.Gly175Ser	DOT-T1E_02903	oprB_3	Porin B
DOT-T1E_1	3134845	snp	C	T	T:153 C:0	CDS	-	1454/1491	485/496	missense_variant c.1454G>A p.Gly485Asp	DOT-T1E_02918	ttgI_3	Toluene efflux pump outer membrane protein TtgI
DOT-T1E_1	3149488	snp	T	C	C:184 T:0	CDS	-	776/1026	259/341	missense_variant c.776A>G p.Glu259Gly	DOT-T1E_02926	dpkA	Delta(1)-pyrroline-2-carboxylate/Delta(1)- piperideine-2-carboxylate reductase
DOT-T1E_1	3149556	snp	A	C	C:188 A:0	CDS	-	708/1026	236/341	missense_variant c.708T>G p.Asn236Lys	DOT-T1E_02926	dpkA	Delta(1)-pyrroline-2-carboxylate/Delta(1)- piperideine-2-carboxylate reductase
DOT-T1E_1	3150532	snp	G	A	A:186 G:0	CDS	+	127/873	43/290	missense_variant c.127G>A p.Ala43Thr	DOT-T1E_02927		hypothetical protein
DOT-T1E_1	3178150	snp	T	C	C:183 T:0	CDS	+	763/897	255/298	missense_variant c.763T>C p.Phe255Leu	DOT-T1E_02952		hypothetical protein
DOT-T1E_1	3183114	snp	C	T	T:111 C:0	CDS	+	793/891	265/296	missense_variant c.793C>T p.His265Tyr	DOT-T1E_02955		hypothetical protein
DOT-T1E_1	3187578	ins	C	CG	CG:155 C:0	CDS	+	147/1689	49/562	frameshift_variant c.146dupG p.Trp50fs	DOT-T1E_02961	ksdD	3-oxosteroid 1-dehydrogenase
DOT-T1E_1	3187887	snp	A	G	G:209 A:0	CDS	+	449/1689	150/562	missense_variant c.449A>G p.His150Arg	DOT-T1E_02961	ksdD	3-oxosteroid 1-dehydrogenase
DOT-T1E_1	3195366	snp	A	G	G:156 A:0	CDS	+	1510/1713	504/570	missense_variant c.1510A>G p.Thr504Ala	DOT-T1E_02966	kstD_2	3-oxosteroid 1-dehydrogenase
DOT-T1E_1	3204503	snp	G	A	A:95 G:0
DOT-T1E_1	3227893	snp	T	C	C:177 T:0	CDS	-	1175/2472	392/823	missense_variant c.1175A>G p.Glu392Gly	DOT-T1E_02991	rep_1	ATP-dependent DNA helicase Rep
DOT-T1E_1	3233133	snp	T	C	C:164 T:0	CDS	-	352/486	118/161	missense_variant c.352A>G p.Thr118Ala	DOT-T1E_02994		IS66 family transposase ISPpu30
DOT-T1E_1	3234555	ins	G	GC	GC:153 G:0	CDS	-	9916/10827	3306/3608	frameshift_variant c.9916dupG p.Ala3306fs	DOT-T1E_02995		hypothetical protein
DOT-T1E_1	3260940	ins	G	GC	GC:183 G:0	CDS	-	215/1392	72/463	frameshift_variant c.215dupG p.Cys73fs	DOT-T1E_03007	puuB_4	Gamma-glutamylputrescine oxidoreductase
DOT-T1E_1	3265637	snp	G	A	A:216 G:0	CDS	-	968/1413	323/470	missense_variant c.968C>T p.Ser323Phe	DOT-T1E_03012	gabP_5	GABA permease
DOT-T1E_1	3280864	snp	A	G	G:167 A:0	CDS	+	634/996	212/331	missense_variant c.634A>G p.Thr212Ala	DOT-T1E_03027	ghrB_2	Glyoxylate/hydroxypyruvate reductase B
DOT-T1E_1	3295961	snp	T	C	C:181 T:0	CDS	+	1183/1248	395/415	missense_variant c.1183T>C p.Trp395Arg	DOT-T1E_03040	nicP_10	Porin-like protein NicP
DOT-T1E_1	3298574	snp	C	T	T:173 C:0	CDS	+	449/717	150/238	missense_variant c.449C>T p.Pro150Leu	DOT-T1E_03043	galC	4-carboxy-4-hydroxy-2-oxoadipic acid aldolase
DOT-T1E_1	3317807	snp	A	G	G:89 A:0
DOT-T1E_1	3340318	snp	A	G	G:126 A:0	CDS	-	112/189	38/62	missense_variant c.112T>C p.Phe38Leu	DOT-T1E_03097		hypothetical protein
DOT-T1E_1	3341616	snp	T	C	C:195 T:0	CDS	-	1055/1563	352/520	missense_variant c.1055A>G p.Lys352Arg	DOT-T1E_03098	ahpF	Alkyl hydroperoxide reductase subunit F
DOT-T1E_1	3342122	snp	G	A	A:158 G:0	CDS	-	549/1563	183/520	synonymous_variant c.549C>T p.Gly183Gly	DOT-T1E_03098	ahpF	Alkyl hydroperoxide reductase subunit F
DOT-T1E_1	3376192	snp	A	G	G:212 A:0	CDS	-	1586/3147	529/1048	missense_variant c.1586T>C p.Val529Ala	DOT-T1E_03130	czcA_1	Cobalt-zinc-cadmium resistance protein CzcA
DOT-T1E_1	3387003	snp	G	A	A:193 G:0	CDS	-	812/834	271/277	missense_variant c.812C>T p.Ala271Val	DOT-T1E_03142		hypothetical protein
DOT-T1E_1	3401628	snp	G	A	A:174 G:0	CDS	-	416/1191	139/396	missense_variant c.416C>T p.Ala139Val	DOT-T1E_03148	nepI_2	Purine ribonucleoside efflux pump NepI
DOT-T1E_1	3403192	snp	G	A	A:189 G:0	CDS	-	767/921	256/306	missense_variant c.767C>T p.Thr256Met	DOT-T1E_03150	gcvA_5	Glycine cleavage system transcriptional activator
DOT-T1E_1	3407834	ins	A	AG	AG:134 A:1	CDS	+	203/693	68/230	frameshift_variant c.202dupG p.Ala68fs	DOT-T1E_03155	ygaZ	Inner membrane protein YgaZ
DOT-T1E_1	3411166	snp	C	A	A:91 C:0	CDS	-	42/609	14/202	missense_variant c.42G>T p.Met14Ile	DOT-T1E_03160		hypothetical protein
DOT-T1E_1	3414102	snp	T	C	C:193 T:0	CDS	-	1475/2301	492/766	missense_variant c.1475A>G p.Tyr492Cys	DOT-T1E_03163		hypothetical protein
DOT-T1E_1	3427101	snp	G	A	A:217 G:0	CDS	-	765/4188	255/1395	synonymous_variant c.765C>T p.Arg255Arg	DOT-T1E_03170		hypothetical protein
DOT-T1E_1	3436285	snp	G	A	A:224 G:0	CDS	-	620/2298	207/765	missense_variant c.620C>T p.Pro207Leu	DOT-T1E_03177	fimD_1	Outer membrane usher protein FimD
DOT-T1E_1	3438205	ins	A	AC	AC:201 A:1	CDS	-	128/504	43/167	frameshift_variant c.128dupG p.Val44fs	DOT-T1E_03179		hypothetical protein
DOT-T1E_1	3457081	snp	T	C	C:145 T:0	CDS	+	44/357	15/118	missense_variant c.44T>C p.Leu15Pro	DOT-T1E_03198	queD	6-carboxy-5,6,7,8-tetrahydropterin synthase
DOT-T1E_1	3464504	snp	A	G	G:184 A:0	CDS	-	2164/2592	722/863	missense_variant c.2164T>C p.Trp722Arg	DOT-T1E_03203	acnM	Aconitate hydratase A
DOT-T1E_1	3467613	snp	A	G	G:213 A:0	CDS	-	341/1128	114/375	missense_variant c.341T>C p.Leu114Pro	DOT-T1E_03204	prpC	2-methylcitrate synthase
DOT-T1E_1	3468894	snp	T	C	C:222 T:0	CDS	-	11/891	4/296	missense_variant c.11A>G p.Lys4Arg	DOT-T1E_03205	prpB	2-methylisocitrate lyase
DOT-T1E_1	3496162	snp	T	C	C:200 T:0	CDS	-	1132/1872	378/623	missense_variant c.1132A>G p.Thr378Ala	DOT-T1E_03234	ppiD	Peptidyl-prolyl cis-trans isomerase D
DOT-T1E_1	3502496	snp	T	C	C:133 T:0
DOT-T1E_1	3517566	ins	C	CG	CG:162 C:0	CDS	-	48/1566	16/521	frameshift_variant c.48dupC p.Asp17fs	DOT-T1E_03254	aer_2	Aerotaxis receptor
DOT-T1E_1	3520190	snp	T	C	C:226 T:0	CDS	+	413/699	138/232	missense_variant c.413T>C p.Val138Ala	DOT-T1E_03257	lutR_7	HTH-type transcriptional regulator LutR
DOT-T1E_1	3525818	snp	T	C	C:119 T:0	CDS	+	1854/1887	618/628	synonymous_variant c.1854T>C p.Arg618Arg	DOT-T1E_03262	mcpA	Methyl-accepting chemotaxis protein McpA
DOT-T1E_1	3533474	snp	C	T	T:183 C:0
DOT-T1E_1	3542985	snp	T	C	C:199 T:0	CDS	+	187/888	63/295	missense_variant c.187T>C p.Trp63Arg	DOT-T1E_03277	rhtA	Threonine/homoserine exporter RhtA
DOT-T1E_1	3549659	snp	T	C	C:173 T:0	CDS	+	43/549	15/182	missense_variant c.43T>C p.Tyr15His	DOT-T1E_03284	sttH_1	Streptothricin hydrolase
DOT-T1E_1	3553168	snp	T	C	C:165 T:0	CDS	+	1206/2916	402/971	synonymous_variant c.1206T>C p.Ser402Ser	DOT-T1E_03287	mrpA	Na(+)/H(+) antiporter subunit A
DOT-T1E_1	3553556	snp	C	T	T:183 C:0	CDS	+	1594/2916	532/971	missense_variant c.1594C>T p.Leu532Phe	DOT-T1E_03287	mrpA	Na(+)/H(+) antiporter subunit A
DOT-T1E_1	3555831	snp	A	G	G:199 A:0	CDS	+	613/1680	205/559	missense_variant c.613A>G p.Ile205Val	DOT-T1E_03289	mrpD	Na(+)/H(+) antiporter subunit D
DOT-T1E_1	3557741	snp	T	C	C:181 T:0	CDS	+	87/366	29/121	synonymous_variant c.87T>C p.Gly29Gly	DOT-T1E_03292		hypothetical protein
DOT-T1E_1	3560544	snp	A	G	G:18 A:0
DOT-T1E_1	3580960	snp	T	C	C:135 T:0
DOT-T1E_1	3599489	snp	C	T	T:208 C:0	CDS	-	142/483	48/160	missense_variant c.142G>A p.Ala48Thr	DOT-T1E_03329	nuoE_2	NADH-quinone oxidoreductase subunit E
DOT-T1E_1	3600081	snp	T	C	C:125 T:0	CDS	-	473/522	158/173	missense_variant c.473A>G p.Gln158Arg	DOT-T1E_03330	proQ	RNA chaperone ProQ
DOT-T1E_1	3604769	snp	A	G	G:169 A:0	CDS	-	278/1347	93/448	missense_variant c.278T>C p.Met93Thr	DOT-T1E_03334	puuA_3	Gamma-glutamylputrescine synthetase PuuA
DOT-T1E_1	3629231	snp	G	A	A:49 G:0
DOT-T1E_1	3630093	snp	T	C	C:168 T:0
DOT-T1E_1	3641026	snp	G	A	A:186 G:0	CDS	-	884/1464	295/487	missense_variant c.884C>T p.Ala295Val	DOT-T1E_03372	gap2	Glyceraldehyde-3-phosphate dehydrogenase-like protein
DOT-T1E_1	3658364	snp	G	A	A:198 G:0	CDS	-	2076/2148	692/715	synonymous_variant c.2076C>T p.Asp692Asp	DOT-T1E_03385	fadB_2	Fatty acid oxidation complex subunit alpha
DOT-T1E_1	3665206	snp	T	C	C:189 T:0	CDS	+	912/1926	304/641	synonymous_variant c.912T>C p.Arg304Arg	DOT-T1E_03389	slt	Soluble lytic murein transglycosylase
DOT-T1E_1	3687947	snp	C	A	A:70 C:0
DOT-T1E_1	3688575	snp	G	A	A:154 G:0	CDS	-	749/885	250/294	missense_variant c.749C>T p.Pro250Leu	DOT-T1E_03409		hypothetical protein
DOT-T1E_1	3697122	snp	A	G	G:162 A:0	CDS	+	1923/2076	641/691	synonymous_variant c.1923A>G p.Glu641Glu	DOT-T1E_03419		hypothetical protein
DOT-T1E_1	3715824	ins	G	GC	GC:155 G:0	CDS	-	492/534	164/177	frameshift_variant c.492dupG p.Arg165fs	DOT-T1E_03432		hypothetical protein
DOT-T1E_1	3727740	snp	T	C	C:174 T:0	CDS	+	652/696	218/231	missense_variant c.652T>C p.Ser218Pro	DOT-T1E_03442		hypothetical protein
DOT-T1E_1	3741223	snp	T	C	C:162 T:0
DOT-T1E_1	3757260	snp	T	C	C:172 T:0
DOT-T1E_1	3775544	snp	T	C	C:177 T:0
DOT-T1E_1	3789634	ins	G	GC	GC:98 G:0
DOT-T1E_1	3808111	del	CA	C	C:138 CA:0	CDS	+	2280/2673	760/890	frameshift_variant c.2280delA p.Lys760fs	DOT-T1E_03512		hypothetical protein
DOT-T1E_1	3813441	snp	C	T	T:217 C:0
DOT-T1E_1	3819404	del	AG	A	A:154 AG:0	CDS	+	337/1515	113/504	frameshift_variant c.337delG p.Ala113fs	DOT-T1E_03523	emrB_3	Colistin resistance protein EmrB
DOT-T1E_1	3824280	snp	T	C	C:89 T:0	CDS	+	829/840	277/279	missense_variant c.829T>C p.Ser277Pro	DOT-T1E_03526	frlR	putative fructoselysine utilization operon transcriptional repressor
DOT-T1E_1	3824405	snp	T	C	C:54 T:0
DOT-T1E_1	3844515	snp	T	C	C:149 T:0	CDS	-	49/1239	17/412	missense_variant c.49A>G p.Thr17Ala	DOT-T1E_03542	fadB_3	Fatty acid oxidation complex subunit alpha
DOT-T1E_1	3855301	snp	G	A	A:171 G:0	CDS	-	1629/1698	543/565	synonymous_variant c.1629C>T p.Asn543Asn	DOT-T1E_03552	lcfB	Long-chain-fatty-acid--CoA ligase
DOT-T1E_1	3862869	ins	G	GC	GC:40 G:0
DOT-T1E_1	3863084	snp	G	A	A:142 G:0	CDS	+	132/960	44/319	synonymous_variant c.132G>A p.Pro44Pro	DOT-T1E_03558		hypothetical protein
DOT-T1E_1	3870593	snp	G	T	T:144 G:0
DOT-T1E_1	3882437	snp	T	C	C:223 T:0	CDS	-	2063/2658	688/885	missense_variant c.2063A>G p.His688Arg	DOT-T1E_03573	pepN	Aminopeptidase N
DOT-T1E_1	3883061	snp	T	C	C:186 T:0	CDS	-	1439/2658	480/885	missense_variant c.1439A>G p.Asp480Gly	DOT-T1E_03573	pepN	Aminopeptidase N
DOT-T1E_1	3933464	snp	T	C	C:209 T:0	CDS	-	705/1005	235/334	synonymous_variant c.705A>G p.Gln235Gln	DOT-T1E_03620	usg	USG-1 protein
DOT-T1E_1	3947701	snp	C	T	T:18 C:0
DOT-T1E_1	3948443	snp	C	T	T:183 C:0	CDS	-	523/972	175/323	missense_variant c.523G>A p.Gly175Ser	DOT-T1E_03632	dusC	tRNA-dihydrouridine(16) synthase
DOT-T1E_1	3951072	snp	G	T	T:64 G:0
DOT-T1E_1	3957885	snp	T	C	C:172 T:0	CDS	-	707/2016	236/671	missense_variant c.707A>G p.Lys236Arg	DOT-T1E_03645	uvrB	UvrABC system protein B
DOT-T1E_1	3963063	snp	G	A	A:188 G:0	CDS	-	461/636	154/211	missense_variant c.461C>T p.Pro154Leu	DOT-T1E_03651		hypothetical protein
DOT-T1E_1	3964520	snp	A	G	G:85 A:0	CDS	-	776/783	259/260	missense_variant c.776T>C p.Val259Ala	DOT-T1E_03652	ycfH	putative metal-dependent hydrolase YcfH
DOT-T1E_1	3979427	snp	G	A	A:214 G:0	CDS	+	585/3276	195/1091	synonymous_variant c.585G>A p.Ala195Ala	DOT-T1E_03668	rne	Ribonuclease E
DOT-T1E_1	3988303	snp	T	C	C:146 T:0	CDS	-	1147/2217	383/738	missense_variant c.1147A>G p.Thr383Ala	DOT-T1E_03676		hypothetical protein
DOT-T1E_1	3994981	snp	C	T	T:141 C:0	CDS	+	2028/2448	676/815	synonymous_variant c.2028C>T p.Gly676Gly	DOT-T1E_03681	fadE	Acyl-coenzyme A dehydrogenase
DOT-T1E_1	3996987	snp	A	G	G:193 A:0	CDS	+	268/753	90/250	missense_variant c.268A>G p.Ile90Val	DOT-T1E_03684	yadV_2	putative fimbrial chaperone YadV
DOT-T1E_1	3997231	snp	T	C	C:183 T:0	CDS	+	512/753	171/250	missense_variant c.512T>C p.Val171Ala	DOT-T1E_03684	yadV_2	putative fimbrial chaperone YadV
DOT-T1E_1	4003375	snp	G	A	A:217 G:0	CDS	-	1693/3867	565/1288	missense_variant c.1693C>T p.Pro565Ser	DOT-T1E_03687		hypothetical protein
DOT-T1E_1	4008032	del	GC	G	G:184 GC:1	CDS	-	445/474	149/157	frameshift_variant c.445delG p.Ala149fs	DOT-T1E_03690		hypothetical protein
DOT-T1E_1	4009984	snp	G	A	A:176 G:0	CDS	-	847/2349	283/782	stop_gained c.847C>T p.Gln283*	DOT-T1E_03691		hypothetical protein
DOT-T1E_1	4012838	snp	T	C	C:101 T:0	CDS	-	516/597	172/198	synonymous_variant c.516A>G p.Gly172Gly	DOT-T1E_03693		hypothetical protein
DOT-T1E_1	4019677	snp	T	C	C:138 T:0	CDS	+	4283/4899	1428/1632	missense_variant c.4283T>C p.Leu1428Pro	DOT-T1E_03695		hypothetical protein
DOT-T1E_1	4042226	snp	T	C	C:176 T:0	CDS	+	132/1347	44/448	synonymous_variant c.132T>C p.Gly44Gly	DOT-T1E_03719	aroH	Phospho-2-dehydro-3-deoxyheptonate aldolase
DOT-T1E_1	4052544	snp	T	C	C:138 T:0	CDS	+	264/471	88/156	synonymous_variant c.264T>C p.Ser88Ser	DOT-T1E_03730		hypothetical protein
DOT-T1E_1	4052770	snp	A	G	G:68 A:0
DOT-T1E_1	4066687	snp	G	A	A:162 G:0	CDS	-	1737/2058	579/685	synonymous_variant c.1737C>T p.Gly579Gly	DOT-T1E_03745		hypothetical protein
DOT-T1E_1	4075338	snp	G	A	A:171 G:0	CDS	+	315/963	105/320	synonymous_variant c.315G>A p.Pro105Pro	DOT-T1E_03754		hypothetical protein
DOT-T1E_1	4078950	snp	G	A	A:64 G:0	CDS	+	222/321	74/106	synonymous_variant c.222G>A p.Leu74Leu	DOT-T1E_03758		hypothetical protein
DOT-T1E_1	4090786	snp	C	T	T:158 C:0	CDS	+	67/168	23/55	synonymous_variant c.67C>T p.Leu23Leu	DOT-T1E_03770		hypothetical protein
DOT-T1E_1	4096411	snp	A	G	G:228 A:0
DOT-T1E_1	4114034	ins	G	GC	GC:28 G:0
DOT-T1E_1	4149085	snp	T	C	C:170 T:0	CDS	+	317/1089	106/362	missense_variant c.317T>C p.Val106Ala	DOT-T1E_03812		hypothetical protein
DOT-T1E_1	4162493	snp	T	C	C:15 T:0
DOT-T1E_1	4167637	snp	A	G	G:153 A:0	CDS	-	926/1095	309/364	missense_variant c.926T>C p.Leu309Pro	DOT-T1E_03824	pheA	Bifunctional chorismate mutase/prephenate dehydratase
DOT-T1E_1	4167993	snp	G	T	T:3368 G:212	CDS	-	570/1095	190/364	synonymous_variant c.570C>A p.Ile190Ile	DOT-T1E_03824	pheA	Bifunctional chorismate mutase/prephenate dehydratase
DOT-T1E_1	4177982	snp	A	G	G:153 A:0	CDS	-	1849/2457	617/818	missense_variant c.1849T>C p.Cys617Arg	DOT-T1E_03832		hypothetical protein
DOT-T1E_1	4186597	snp	A	G	G:144 A:0	CDS	-	753/954	251/317	synonymous_variant c.753T>C p.Ser251Ser	DOT-T1E_03839	yhbE	putative inner membrane transporter YhbE
DOT-T1E_1	4195206	snp	G	A	A:179 G:0	CDS	+	189/1185	63/394	synonymous_variant c.189G>A p.Arg63Arg	DOT-T1E_03844		hypothetical protein
DOT-T1E_1	4197419	snp	G	A	A:156 G:0	CDS	-	219/810	73/269	synonymous_variant c.219C>T p.Cys73Cys	DOT-T1E_03847	hcaB_6	3-phenylpropionate-dihydrodiol/cinnamic acid-dihydrodiol dehydrogenase
DOT-T1E_1	4236670	del	GC	G	G:103 GC:0	CDS	-	808/954	270/317	frameshift_variant c.808delG p.Ala270fs	DOT-T1E_03885	hdfR_7	HTH-type transcriptional regulator HdfR
DOT-T1E_1	4238409	ins	T	TG	TG:141 T:0	CDS	-	9/930	3/309	frameshift_variant c.9dupC p.Lys4fs	DOT-T1E_03886	rhaR_8	HTH-type transcriptional activator RhaR
DOT-T1E_1	4239846	snp	A	G	G:219 A:0	CDS	+	1078/1341	360/446	missense_variant c.1078A>G p.Thr360Ala	DOT-T1E_03887	dgoT	D-galactonate transporter
DOT-T1E_1	4241086	ins	G	GC	GC:173 G:0	CDS	+	125/759	42/252	frameshift_variant c.124dupC p.Leu42fs	DOT-T1E_03889		3-beta-hydroxycholanate 3-dehydrogenase (NADP(+))
DOT-T1E_1	4252670	snp	T	C	C:180 T:0	CDS	+	683/921	228/306	missense_variant c.683T>C p.Val228Ala	DOT-T1E_03899	rdgC	Recombination-associated protein RdgC
DOT-T1E_1	4256484	snp	G	A	A:177 G:0	CDS	-	1222/1275	408/424	missense_variant c.1222C>T p.Arg408Cys	DOT-T1E_03903	yjhB_2	Putative metabolite transport protein YjhB
DOT-T1E_1	4257787	snp	T	C	C:204 T:0
DOT-T1E_1	4267228	snp	A	G	G:197 A:0	CDS	+	73/483	25/160	missense_variant c.73A>G p.Thr25Ala	DOT-T1E_03910		hypothetical protein
DOT-T1E_1	4271418	ins	G	GC	GC:96 G:0	CDS	-	1058/1203	353/400	frameshift_variant c.1058dupG p.Trp354fs	DOT-T1E_03916		L-lactate transporter
DOT-T1E_1	4273060	snp	G	T	T:164 G:0	CDS	-	1129/1182	377/393	missense_variant c.1129C>A p.Arg377Ser	DOT-T1E_03918		hypothetical protein
DOT-T1E_1	4282728	snp	T	C	C:221 T:0	CDS	-	374/612	125/203	missense_variant c.374A>G p.Asp125Gly	DOT-T1E_03928	cobO_1	Corrinoid adenosyltransferase
DOT-T1E_1	4282962	snp	C	A	A:242 C:0	CDS	-	140/612	47/203	missense_variant c.140G>T p.Ser47Ile	DOT-T1E_03928	cobO_1	Corrinoid adenosyltransferase
DOT-T1E_1	4284004	del	GC	G	G:163 GC:1	CDS	-	192/249	64/82	frameshift_variant c.192delG p.Gln65fs	DOT-T1E_03930		hypothetical protein
DOT-T1E_1	4291052	snp	A	G	G:114 A:0
DOT-T1E_1	4291903	snp	A	G	G:227 A:0	CDS	-	1793/2259	598/752	missense_variant c.1793T>C p.Phe598Ser	DOT-T1E_03939	fdhL	Fructose dehydrogenase large subunit
DOT-T1E_1	4292616	snp	G	A	A:220 G:0	CDS	-	1080/2259	360/752	synonymous_variant c.1080C>T p.Gly360Gly	DOT-T1E_03939	fdhL	Fructose dehydrogenase large subunit
DOT-T1E_1	4297566	snp	C	T	T:207 C:0	CDS	-	2037/2241	679/746	synonymous_variant c.2037G>A p.Pro679Pro	DOT-T1E_03944	relA	GTP pyrophosphokinase
DOT-T1E_1	4305593	snp	C	T	T:206 C:0	CDS	+	1187/2754	396/917	missense_variant c.1187C>T p.Ala396Val	DOT-T1E_03949	barA	Signal transduction histidine-protein kinase BarA
DOT-T1E_1	4311243	snp	T	C	C:104 T:0	CDS	-	658/672	220/223	missense_variant c.658A>G p.Thr220Ala	DOT-T1E_03957		hypothetical protein
DOT-T1E_1	4331881	snp	T	C	C:208 T:0	CDS	-	440/1059	147/352	missense_variant c.440A>G p.Asp147Gly	DOT-T1E_03980	truD	tRNA pseudouridine synthase D
DOT-T1E_1	4347512	ins	G	GC	GC:18 G:0
DOT-T1E_1	4347701	snp	G	A	A:99 G:0	CDS	-	524/624	175/207	missense_variant c.524C>T p.Ala175Val	DOT-T1E_03993	rnhB	Ribonuclease HII
DOT-T1E_1	4349231	snp	G	A	A:136 G:0	CDS	-	123/1128	41/375	synonymous_variant c.123C>T p.Pro41Pro	DOT-T1E_03994	lpxB	Lipid-A-disaccharide synthase
DOT-T1E_1	4371993	snp	A	G	G:207 A:0	CDS	+	599/1206	200/401	missense_variant c.599A>G p.Gln200Arg	DOT-T1E_04014	csdA	Cysteine desulfurase CsdA
DOT-T1E_1	4380180	snp	C	A	A:163 C:0	CDS	+	435/2487	145/828	missense_variant c.435C>A p.Phe145Leu	DOT-T1E_04022	plsB	Glycerol-3-phosphate acyltransferase
DOT-T1E_1	4386072	snp	A	G	G:202 A:0	CDS	-	602/3066	201/1021	missense_variant c.602T>C p.Val201Ala	DOT-T1E_04025	mdtB_2	Multidrug resistance protein MdtB
DOT-T1E_1	4397494	snp	C	T	T:170 C:0	CDS	-	1302/2628	434/875	synonymous_variant c.1302G>A p.Arg434Arg	DOT-T1E_04037	ppc	Phosphoenolpyruvate carboxylase
DOT-T1E_1	4405840	snp	A	G	G:109 A:0	CDS	+	497/729	166/242	missense_variant c.497A>G p.Glu166Gly	DOT-T1E_04047		hypothetical protein
DOT-T1E_1	4408229	ins	C	CAT	CAT:41 C:0
DOT-T1E_1	4428008	snp	T	C	C:86 T:0	CDS	+	537/576	179/191	synonymous_variant c.537T>C p.Ser179Ser	DOT-T1E_04064		hypothetical protein
DOT-T1E_1	4433111	snp	T	C	C:53 T:0
DOT-T1E_1	4447815	snp	T	C	C:53 T:0	CDS	+	123/582	41/193	synonymous_variant c.123T>C p.Pro41Pro	DOT-T1E_04084		hypothetical protein
DOT-T1E_1	4448831	snp	T	G	G:115 T:0	CDS	+	544/615	182/204	missense_variant c.544T>G p.Leu182Val	DOT-T1E_04085		hypothetical protein
DOT-T1E_1	4455529	snp	G	A	A:153 G:0	CDS	-	306/1755	102/584	synonymous_variant c.306C>T p.Thr102Thr	DOT-T1E_04092		hypothetical protein
DOT-T1E_1	4458252	ins	G	GCC	GCC:120 G:0	CDS	-	792/924	264/307	frameshift_variant c.791_792dupGG p.His265fs	DOT-T1E_04096		hypothetical protein
DOT-T1E_1	4485266	snp	G	A	A:152 G:0	CDS	+	123/1200	41/399	synonymous_variant c.123G>A p.Ser41Ser	DOT-T1E_04120	smtB	Succinyl-CoA--L-malate CoA-transferase beta subunit
DOT-T1E_1	4498375	snp	G	A	A:226 G:0	CDS	-	572/1377	191/458	missense_variant c.572C>T p.Thr191Ile	DOT-T1E_04134	ffh	Signal recognition particle protein
DOT-T1E_1	4499889	snp	G	A	A:168 G:0	CDS	+	673/852	225/283	missense_variant c.673G>A p.Ala225Thr	DOT-T1E_04135		hypothetical protein
DOT-T1E_1	4509193	snp	G	A	A:146 G:0	CDS	+	1508/1683	503/560	missense_variant c.1508G>A p.Arg503His	DOT-T1E_04145	shlB	Hemolysin transporter protein ShlB
DOT-T1E_1	4513168	snp	T	C	C:183 T:0	CDS	+	3773/4527	1258/1508	missense_variant c.3773T>C p.Met1258Thr	DOT-T1E_04146	shlA	Hemolysin
DOT-T1E_1	4516288	snp	G	T	T:210 G:0	CDS	+	1231/2097	411/698	missense_variant c.1231G>T p.Asp411Tyr	DOT-T1E_04149		putative TonB-dependent receptor
DOT-T1E_1	4524682	snp	T	C	C:249 T:0	CDS	-	244/861	82/286	missense_variant c.244A>G p.Ile82Val	DOT-T1E_04155	bla	Beta-lactamase TEM
DOT-T1E_1	4527101	snp	T	C	C:233 T:0	CDS	+	848/1173	283/390	missense_variant c.848T>C p.Val283Ala	DOT-T1E_04157	gcd_3	Quinoprotein glucose dehydrogenase
DOT-T1E_1	4587083	snp	T	C	C:222 T:0	CDS	-	315/870	105/289	synonymous_variant c.315A>G p.Glu105Glu	DOT-T1E_04213		Oxaloacetate decarboxylase
DOT-T1E_1	4589587	snp	G	A	A:204 G:0	CDS	-	388/633	130/210	missense_variant c.388C>T p.Arg130Cys	DOT-T1E_04215	ttgR	HTH-type transcriptional regulator TtgR
DOT-T1E_1	4589835	ins	G	GC	GC:158 G:0	CDS	-	139/633	47/210	frameshift_variant c.139dupG p.Ala47fs	DOT-T1E_04215	ttgR	HTH-type transcriptional regulator TtgR
DOT-T1E_1	4599351	snp	T	C	C:177 T:0	CDS	-	358/792	120/263	missense_variant c.358A>G p.Thr120Ala	DOT-T1E_04222	catD_2	3-oxoadipate enol-lactonase 2
DOT-T1E_1	4606501	snp	T	C	C:163 T:0	CDS	-	128/876	43/291	missense_variant c.128A>G p.Asp43Gly	DOT-T1E_04227	pcaR_3	Pca regulon regulatory protein
DOT-T1E_1	4614271	snp	G	T	T:160 G:0	CDS	+	272/765	91/254	missense_variant c.272G>T p.Ser91Ile	DOT-T1E_04233		hypothetical protein
DOT-T1E_1	4632025	snp	C	T	T:129 C:0	CDS	-	731/843	244/280	missense_variant c.731G>A p.Gly244Asp	DOT-T1E_04250	mscS	Small-conductance mechanosensitive channel
DOT-T1E_1	4632100	snp	G	A	A:181 G:0	CDS	-	656/843	219/280	missense_variant c.656C>T p.Ala219Val	DOT-T1E_04250	mscS	Small-conductance mechanosensitive channel
DOT-T1E_1	4633517	snp	G	A	A:195 G:0	CDS	+	60/918	20/305	synonymous_variant c.60G>A p.Arg20Arg	DOT-T1E_04252	panE_2	2-dehydropantoate 2-reductase
DOT-T1E_1	4636318	snp	A	G	G:142 A:0	CDS	+	1906/2031	636/676	missense_variant c.1906A>G p.Ile636Val	DOT-T1E_04253	sasA_15	Adaptive-response sensory-kinase SasA
DOT-T1E_1	4639540	snp	A	G	G:235 A:0	CDS	-	558/1218	186/405	synonymous_variant c.558T>C p.Asn186Asn	DOT-T1E_04257	argJ	Arginine biosynthesis bifunctional protein ArgJ
DOT-T1E_1	4676522	snp	C	T	T:227 C:0	CDS	-	542/1350	181/449	missense_variant c.542G>A p.Gly181Asp	DOT-T1E_04291		hypothetical protein
DOT-T1E_1	4685743	snp	G	A	A:165 G:0	CDS	+	93/1161	31/386	synonymous_variant c.93G>A p.Gly31Gly	DOT-T1E_04300	degS	Serine endoprotease DegS
DOT-T1E_1	4690974	snp	C	T	T:216 C:0	CDS	-	166/1029	56/342	missense_variant c.166G>A p.Gly56Ser	DOT-T1E_04304	yhdW	Putative amino-acid ABC transporter-binding protein YhdW
DOT-T1E_1	4695597	snp	T	C	C:27 T:0
DOT-T1E_1	4734980	ins	G	GC	GC:64 G:4	CDS	-	11/270	4/89	frameshift_variant c.11dupG p.Arg5fs	DOT-T1E_04344	cntO_6	Metal-pseudopaline receptor CntO
DOT-T1E_1	4749876	snp	T	C	C:108 T:0	CDS	-	2842/3225	948/1074	missense_variant c.2842A>G p.Thr948Ala	DOT-T1E_04361		hypothetical protein
DOT-T1E_1	4764290	ins	G	GT	GT:158 G:0	CDS	+	643/1179	215/392	frameshift_variant c.642dupT p.Ala215fs	DOT-T1E_04376	thlA_2	Acetyl-CoA acetyltransferase
DOT-T1E_1	4765336	snp	T	C	C:155 T:0	CDS	-	609/825	203/274	synonymous_variant c.609A>G p.Val203Val	DOT-T1E_04377	metE	5-methyltetrahydropteroyltriglutamate-- homocysteine methyltransferase
DOT-T1E_1	4769549	snp	T	C	C:189 T:0	CDS	-	1409/2067	470/688	missense_variant c.1409A>G p.Tyr470Cys	DOT-T1E_04381	btsT_2	Pyruvate/proton symporter BtsT
DOT-T1E_1	4794138	snp	A	G	G:182 A:0	CDS	-	743/765	248/254	missense_variant c.743T>C p.Val248Ala	DOT-T1E_04404		hypothetical protein
DOT-T1E_1	4794258	ins	G	GC	GC:139 G:0	CDS	-	622/765	208/254	frameshift_variant c.622dupG p.Ala208fs	DOT-T1E_04404		hypothetical protein
DOT-T1E_1	4811285	snp	G	A	A:217 G:0	CDS	-	2019/3483	673/1160	synonymous_variant c.2019C>T p.Ala673Ala	DOT-T1E_04417	recC	RecBCD enzyme subunit RecC
DOT-T1E_1	4830084	snp	T	C	C:192 T:0	CDS	+	325/1563	109/520	missense_variant c.325T>C p.Phe109Leu	DOT-T1E_04432		hypothetical protein
DOT-T1E_1	4831582	snp	G	T	T:178 G:0	CDS	+	103/279	35/92	missense_variant c.103G>T p.Ala35Ser	DOT-T1E_04433		hypothetical protein
DOT-T1E_1	4834209	ins	G	GC	GC:167 G:0	CDS	-	524/1038	175/345	frameshift_variant c.524dupG p.Ala176fs	DOT-T1E_04436	hmuU_2	Hemin transport system permease protein HmuU
DOT-T1E_1	4850238	snp	G	A	A:23 G:0	CDS	+	891/1665	297/554	synonymous_variant c.891G>A p.Leu297Leu	DOT-T1E_04450	pgi_2	Glucose-6-phosphate isomerase
DOT-T1E_1	4859140	snp	T	C	C:241 T:0	CDS	-	1587/2106	529/701	synonymous_variant c.1587A>G p.Glu529Glu	DOT-T1E_04457	pnp	Polyribonucleotide nucleotidyltransferase
DOT-T1E_1	4867306	snp	T	C	C:161 T:0	CDS	-	143/510	48/169	missense_variant c.143A>G p.Gln48Arg	DOT-T1E_04463	rimP	Ribosome maturation factor RimP
DOT-T1E_1	4868831	snp	T	A	A:152 T:0	CDS	-	139/756	47/251	missense_variant c.139A>T p.Asn47Tyr	DOT-T1E_04466	tpiA	Triosephosphate isomerase
DOT-T1E_1	4884737	snp	T	C	C:144 T:0	CDS	-	93/558	31/185	synonymous_variant c.93A>G p.Glu31Glu	DOT-T1E_04479	grpE	Protein GrpE
DOT-T1E_1	4909192	snp	G	A	A:223 G:0	CDS	-	160/2991	54/996	missense_variant c.160C>T p.Pro54Ser	DOT-T1E_04500		hypothetical protein
DOT-T1E_1	4910351	snp	A	G	G:234 A:0	CDS	-	158/1161	53/386	missense_variant c.158T>C p.Ile53Thr	DOT-T1E_04501		hypothetical protein
DOT-T1E_1	4910431	snp	T	C	C:206 T:0	CDS	-	78/1161	26/386	synonymous_variant c.78A>G p.Lys26Lys	DOT-T1E_04501		hypothetical protein
DOT-T1E_1	4940853	snp	A	G	G:183 A:0
DOT-T1E_1	4950141	snp	C	T	T:215 C:0	CDS	-	633/2529	211/842	synonymous_variant c.633G>A p.Ala211Ala	DOT-T1E_04538	hrpB	ATP-dependent RNA helicase HrpB
DOT-T1E_1	4981006	snp	G	A	A:217 G:0	CDS	-	803/1002	268/333	missense_variant c.803C>T p.Pro268Leu	DOT-T1E_04569	rlpA_2	Endolytic peptidoglycan transglycosylase RlpA
DOT-T1E_1	4999186	snp	T	C	C:40 T:0
DOT-T1E_1	5002346	snp	G	A	A:183 G:0	CDS	+	1687/2772	563/923	missense_variant c.1687G>A p.Ala563Thr	DOT-T1E_04589	rcsC_22	Sensor histidine kinase RcsC
DOT-T1E_1	5021259	snp	T	C	C:183 T:0	CDS	+	605/1407	202/468	missense_variant c.605T>C p.Phe202Ser	DOT-T1E_04608	cycA_1	D-serine/D-alanine/glycine transporter
DOT-T1E_1	5024966	snp	G	A	A:188 G:0	CDS	+	1203/1488	401/495	synonymous_variant c.1203G>A p.Ser401Ser	DOT-T1E_04610		hypothetical protein
DOT-T1E_1	5030429	snp	G	T	T:109 G:0
DOT-T1E_1	5035791	snp	C	T	T:89 C:0
DOT-T1E_1	5043915	snp	T	C	C:142 T:0	CDS	+	212/249	71/82	missense_variant c.212T>C p.Ile71Thr	DOT-T1E_04631		hypothetical protein
DOT-T1E_1	5051630	snp	C	T	T:171 C:0	CDS	+	665/1206	222/401	missense_variant c.665C>T p.Thr222Met	DOT-T1E_04639	pncB2	Nicotinate phosphoribosyltransferase 2
DOT-T1E_1	5063154	snp	C	T	T:195 C:0	CDS	-	582/864	194/287	synonymous_variant c.582G>A p.Leu194Leu	DOT-T1E_04651		hypothetical protein
DOT-T1E_1	5064665	snp	T	C	C:21 T:0
DOT-T1E_1	5069106	snp	T	C	C:228 T:0	CDS	+	271/1014	91/337	missense_variant c.271T>C p.Ser91Pro	DOT-T1E_04658	fbpA	Iron-utilization periplasmic protein
DOT-T1E_1	5072962	snp	T	C	C:225 T:0	CDS	-	1121/1935	374/644	missense_variant c.1121A>G p.Gln374Arg	DOT-T1E_04661		hypothetical protein
DOT-T1E_1	5083282	snp	G	T	T:199 G:0	CDS	-	668/1902	223/633	missense_variant c.668C>A p.Pro223Gln	DOT-T1E_04669	mutL	DNA mismatch repair protein MutL
DOT-T1E_1	5093287	snp	A	G	G:178 A:0	CDS	+	545/1536	182/511	missense_variant c.545A>G p.His182Arg	DOT-T1E_04679		hypothetical protein
DOT-T1E_1	5097677	snp	T	C	C:184 T:0	CDS	+	247/1458	83/485	missense_variant c.247T>C p.Ser83Pro	DOT-T1E_04683		hypothetical protein
DOT-T1E_1	5111934	snp	G	A	A:171 G:0	CDS	-	980/1881	327/626	missense_variant c.980C>T p.Ala327Val	DOT-T1E_04695	thiC	Phosphomethylpyrimidine synthase
DOT-T1E_1	5127063	snp	T	C	C:107 T:0
DOT-T1E_1	5137957	snp	A	G	G:174 A:0	CDS	+	380/606	127/201	missense_variant c.380A>G p.His127Arg	DOT-T1E_04713		hypothetical protein
DOT-T1E_1	5149812	snp	T	C	C:155 T:0	CDS	+	516/3954	172/1317	synonymous_variant c.516T>C p.Arg172Arg	DOT-T1E_04723	putA	Bifunctional protein PutA
DOT-T1E_1	5185157	del	GC	G	G:162 GC:0	CDS	+	81/1236	27/411	frameshift_variant c.81delC p.Ala28fs	DOT-T1E_04751	nhaP	Na(+)/H(+) antiporter NhaP
DOT-T1E_1	5190971	snp	T	C	C:131 T:0	CDS	+	83/789	28/262	missense_variant c.83T>C p.Val28Ala	DOT-T1E_04756		hypothetical protein
DOT-T1E_1	5198642	snp	T	C	C:218 T:0	CDS	+	721/1407	241/468	synonymous_variant c.721T>C p.Leu241Leu	DOT-T1E_04762	bioA	Adenosylmethionine-8-amino-7-oxononanoate aminotransferase
DOT-T1E_1	5221679	snp	C	T	T:219 C:0	CDS	+	457/852	153/283	missense_variant c.457C>T p.Pro153Ser	DOT-T1E_04782	catD_3	3-oxoadipate enol-lactonase 2
DOT-T1E_1	5231520	snp	T	C	C:239 T:0	CDS	+	400/771	134/256	missense_variant c.400T>C p.Phe134Leu	DOT-T1E_04789	ubiE	Ubiquinone/menaquinone biosynthesis C-methyltransferase UbiE
DOT-T1E_1	5240905	snp	T	C	C:257 T:0	CDS	+	1460/1944	487/647	missense_variant c.1460T>C p.Val487Ala	DOT-T1E_04799	mcpQ_3	Methyl-accepting chemotaxis protein McpQ
DOT-T1E_1	5246854	snp	T	C	C:115 T:0	CDS	-	212/2574	71/857	missense_variant c.212A>G p.Asp71Gly	DOT-T1E_04803	opgH	Glucans biosynthesis glucosyltransferase H
DOT-T1E_1	5247458	snp	A	G	G:172 A:0	CDS	-	1280/1680	427/559	missense_variant c.1280T>C p.Val427Ala	DOT-T1E_04804	mdoG	Glucans biosynthesis protein G
DOT-T1E_1	5250819	snp	G	A	A:138 G:0	CDS	-	621/804	207/267	synonymous_variant c.621C>T p.Thr207Thr	DOT-T1E_04807		hypothetical protein
DOT-T1E_1	5258107	snp	A	G	G:143 A:0	CDS	-	453/573	151/190	synonymous_variant c.453T>C p.Ile151Ile	DOT-T1E_04812	ves	Protein Ves
DOT-T1E_1	5272957	snp	C	A	A:229 C:0	CDS	+	138/1407	46/468	synonymous_variant c.138C>A p.Gly46Gly	DOT-T1E_04824	glnA	Glutamine synthetase
DOT-T1E_1	5274400	snp	A	G	G:116 A:0
DOT-T1E_1	5315612	snp	A	G	G:223 A:0	CDS	-	1538/4446	513/1481	missense_variant c.1538T>C p.Val513Ala	DOT-T1E_04852	gltB	Glutamate synthase [NADPH] large chain
DOT-T1E_1	5316347	snp	T	C	C:185 T:0	CDS	-	803/4446	268/1481	missense_variant c.803A>G p.Asp268Gly	DOT-T1E_04852	gltB	Glutamate synthase [NADPH] large chain
DOT-T1E_1	5338566	snp	G	A	A:128 G:0	CDS	-	590/999	197/332	missense_variant c.590C>T p.Pro197Leu	DOT-T1E_04870	pilT_1	Twitching mobility protein
DOT-T1E_1	5346159	snp	T	C	C:167 T:0	CDS	-	563/723	188/240	missense_variant c.563A>G p.Tyr188Cys	DOT-T1E_04880	trmB	tRNA (guanine-N(7)-)-methyltransferase
DOT-T1E_1	5359433	snp	T	C	C:144 T:0	CDS	-	380/666	127/221	missense_variant c.380A>G p.Gln127Arg	DOT-T1E_04894		hypothetical protein
DOT-T1E_1	5391143	snp	A	G	G:233 A:0	CDS	-	573/2280	191/759	synonymous_variant c.573T>C p.Arg191Arg	DOT-T1E_04921	ptsP	Phosphoenolpyruvate-dependent phosphotransferase system
DOT-T1E_1	5394731	snp	A	G	G:190 A:0	CDS	-	501/1515	167/504	synonymous_variant c.501T>C p.Pro167Pro	DOT-T1E_04925	ilvA_2	L-threonine dehydratase biosynthetic IlvA
DOT-T1E_1	5402140	snp	G	A	A:187 G:0	CDS	-	94/477	32/158	missense_variant c.94C>T p.Pro32Ser	DOT-T1E_04932		hypothetical protein
DOT-T1E_1	5405606	ins	G	GC	GC:187 G:6	CDS	-	445/927	149/308	frameshift_variant c.445dupG p.Ala149fs	DOT-T1E_04937	menH_5	2-succinyl-6-hydroxy-2, 4-cyclohexadiene-1-carboxylate synthase
DOT-T1E_1	5405658	snp	T	C	C:211 T:0	CDS	-	394/927	132/308	missense_variant c.394A>G p.Thr132Ala	DOT-T1E_04937	menH_5	2-succinyl-6-hydroxy-2, 4-cyclohexadiene-1-carboxylate synthase
DOT-T1E_1	5410436	snp	T	C	C:143 T:0	CDS	-	370/786	124/261	missense_variant c.370A>G p.Thr124Ala	DOT-T1E_04941	metQ_1	putative D-methionine-binding lipoprotein MetQ
DOT-T1E_1	5438236	ins	G	GA	GA:81 G:0
DOT-T1E_1	5469947	snp	A	G	G:214 A:0	CDS	+	1162/1503	388/500	missense_variant c.1162A>G p.Ile388Val	DOT-T1E_04994	ppx	Exopolyphosphatase
DOT-T1E_1	5472262	snp	T	C	C:159 T:0	CDS	-	257/2244	86/747	missense_variant c.257A>G p.Asn86Ser	DOT-T1E_04995	ppk	Polyphosphate kinase
DOT-T1E_1	5473882	snp	T	C	C:200 T:0	CDS	-	623/1296	208/431	missense_variant c.623A>G p.Asp208Gly	DOT-T1E_04997		hypothetical protein
DOT-T1E_1	5475612	snp	G	A	A:200 G:0	CDS	-	298/453	100/150	missense_variant c.298C>T p.Arg100Cys	DOT-T1E_04999		hypothetical protein
DOT-T1E_1	5482473	snp	T	C	C:163 T:0	CDS	+	623/831	208/276	missense_variant c.623T>C p.Val208Ala	DOT-T1E_05005	dapF	Diaminopimelate epimerase
DOT-T1E_1	5486045	snp	T	C	C:117 T:0	CDS	-	1223/1332	408/443	missense_variant c.1223A>G p.Tyr408Cys	DOT-T1E_05010	amtB_3	Ammonia channel
DOT-T1E_1	5486983	snp	G	A	A:213 G:0	CDS	-	285/1332	95/443	synonymous_variant c.285C>T p.Thr95Thr	DOT-T1E_05010	amtB_3	Ammonia channel
DOT-T1E_1	5501294	snp	G	A	A:193 G:0	CDS	+	74/987	25/328	missense_variant c.74G>A p.Gly25Asp	DOT-T1E_05022	cdhR_7	HTH-type transcriptional regulator CdhR
DOT-T1E_1	5506888	snp	G	A	A:173 G:0	CDS	+	477/912	159/303	synonymous_variant c.477G>A p.Val159Val	DOT-T1E_05026	dmlR_29	HTH-type transcriptional regulator DmlR
DOT-T1E_1	5514925	ins	A	AC	AC:82 A:0
DOT-T1E_1	5538841	snp	T	C	C:107 T:0	CDS	-	227/231	76/76	missense_variant c.227A>G p.Asp76Gly	DOT-T1E_05052		hypothetical protein
DOT-T1E_1	5550588	snp	G	C	C:200 G:0	CDS	+	719/1608	240/535	missense_variant c.719G>C p.Gly240Ala	DOT-T1E_05063		hypothetical protein
DOT-T1E_1	5555497	ins	A	AG	AG:144 A:0	CDS	+	288/360	96/119	frameshift_variant c.287dupG p.Asn97fs	DOT-T1E_05068		hypothetical protein
DOT-T1E_1	5576132	snp	T	C	C:122 T:0
DOT-T1E_1	5588040	snp	C	T	T:168 C:0	CDS	-	349/1251	117/416	missense_variant c.349G>A p.Ala117Thr	DOT-T1E_05094	czcB_2	Cobalt-zinc-cadmium resistance protein CzcB
DOT-T1E_1	5593706	snp	G	A	A:92 G:0	CDS	-	522/540	174/179	synonymous_variant c.522C>T p.Arg174Arg	DOT-T1E_05101		hypothetical protein
DOT-T1E_1	5597580	snp	A	G	G:171 A:0
DOT-T1E_1	5607669	snp	A	G	G:165 A:0	CDS	-	1316/1542	439/513	missense_variant c.1316T>C p.Val439Ala	DOT-T1E_05119		hypothetical protein
DOT-T1E_1	5622475	snp	C	A	A:138 C:0	CDS	+	1912/2079	638/692	missense_variant c.1912C>A p.Arg638Ser	DOT-T1E_05132	recG	ATP-dependent DNA helicase RecG
DOT-T1E_1	5622757	ins	G	GC	GC:188 G:0	CDS	+	43/1404	15/467	frameshift_variant c.42dupC p.Ser15fs	DOT-T1E_05133		hypothetical protein
DOT-T1E_1	5627907	snp	T	C	C:169 T:0	CDS	+	480/891	160/296	synonymous_variant c.480T>C p.Ile160Ile	DOT-T1E_05139	ubiA	4-hydroxybenzoate octaprenyltransferase
DOT-T1E_1	5633653	snp	T	C	C:101 T:0	CDS	-	827/885	276/294	missense_variant c.827A>G p.Tyr276Cys	DOT-T1E_05145	cheB_4	Protein-glutamate methylesterase/protein-glutamine glutaminase
DOT-T1E_1	5645179	snp	T	C	C:208 T:0	CDS	-	266/534	89/177	missense_variant c.266A>G p.Tyr89Cys	DOT-T1E_05154		hypothetical protein
DOT-T1E_1	5719211	snp	T	C	C:159 T:0	CDS	+	1074/1104	358/367	synonymous_variant c.1074T>C p.Arg358Arg	DOT-T1E_05220	recF_2	DNA replication and repair protein RecF
DOT-T1E_1	5722955	snp	A	G	G:116 A:0	CDS	-	606/1293	202/430	synonymous_variant c.606T>C p.Ser202Ser	DOT-T1E_05223	norR_4	Anaerobic nitric oxide reductase transcription regulator NorR
DOT-T1E_1	5738156	snp	A	G	G:213 A:0	CDS	-	1008/1374	336/457	synonymous_variant c.1008T>C p.Asp336Asp	DOT-T1E_05237	trkA	Trk system potassium uptake protein TrkA
DOT-T1E_1	5756405	snp	A	G	G:153 A:0	CDS	+	62/897	21/298	missense_variant c.62A>G p.Asn21Ser	DOT-T1E_05255	trpI_2	HTH-type transcriptional regulator TrpI
DOT-T1E_1	5757577	snp	A	G	G:202 A:0
DOT-T1E_1	5758323	snp	A	G	G:200 A:0	CDS	-	1003/1005	335/334	stop_lost&splice_region_variant c.1003T>C p.Ter335Argext*?	DOT-T1E_05259	limB	Limonene 1,2-monooxygenase
DOT-T1E_1	5771745	snp	A	G	G:166 A:0	CDS	+	1136/1533	379/510	missense_variant c.1136A>G p.Tyr379Cys	DOT-T1E_05272		hypothetical protein
DOT-T1E_1	5803250	snp	T	C	C:197 T:0	CDS	+	982/1599	328/532	missense_variant c.982T>C p.Phe328Leu	DOT-T1E_05303	pdeB	putative cyclic di-GMP phosphodiesterase PdeB
DOT-T1E_1	5834193	snp	T	C	C:249 T:0	CDS	-	106/315	36/104	missense_variant c.106A>G p.Thr36Ala	DOT-T1E_05331		hypothetical protein
DOT-T1E_1	5839179	snp	G	T	T:138 G:0	CDS	+	1056/1221	352/406	synonymous_variant c.1056G>T p.Ala352Ala	DOT-T1E_05335	uctC_3	Acetyl-CoA:oxalate CoA-transferase
DOT-T1E_1	5857156	snp	A	G	G:188 A:0	CDS	+	554/1947	185/648	missense_variant c.554A>G p.His185Arg	DOT-T1E_05350		hypothetical protein
DOT-T1E_1	5899607	snp	A	G	G:150 A:0	CDS	+	560/744	187/247	missense_variant c.560A>G p.Asp187Gly	DOT-T1E_05369	lytR	Sensory transduction protein LytR
DOT-T1E_1	5921562	snp	A	C	C:208 A:0	CDS	+	554/1182	185/393	missense_variant c.554A>C p.Gln185Pro	DOT-T1E_05392		hypothetical protein
DOT-T1E_1	5967071	snp	T	C	C:195 T:0	CDS	-	1652/2346	551/781	missense_variant c.1652A>G p.Asn551Ser	DOT-T1E_05435	ydeP_2	Protein YdeP
DOT-T1E_1	5968087	snp	A	G	G:200 A:0	CDS	-	636/2346	212/781	synonymous_variant c.636T>C p.Gly212Gly	DOT-T1E_05435	ydeP_2	Protein YdeP
DOT-T1E_1	5968363	snp	C	T	T:203 C:0	CDS	-	360/2346	120/781	synonymous_variant c.360G>A p.Gly120Gly	DOT-T1E_05435	ydeP_2	Protein YdeP
DOT-T1E_1	5969118	ins	C	CG	CG:42 C:0	CDS	-	395/786	132/261	frameshift_variant c.395dupC p.Ala133fs	DOT-T1E_05436	fdhD	Sulfur carrier protein FdhD
DOT-T1E_1	5969160	snp	C	T	T:75 C:0	CDS	-	354/786	118/261	synonymous_variant c.354G>A p.Ala118Ala	DOT-T1E_05436	fdhD	Sulfur carrier protein FdhD
DOT-T1E_1	5971575	snp	T	C	C:203 T:0	CDS	+	563/567	188/188	missense_variant c.563T>C p.Leu188Pro	DOT-T1E_05439	nudE	ADP compounds hydrolase NudE
DOT-T1E_1	5983447	snp	A	G	G:177 A:0	CDS	-	957/1671	319/556	synonymous_variant c.957T>C p.Pro319Pro	DOT-T1E_05448		hypothetical protein
DOT-T1E_1	5994416	ins	G	GT	GT:63 G:0	CDS	-	307/906	103/301	frameshift_variant c.307dupA p.Thr103fs	DOT-T1E_05456		hypothetical protein
DOT-T1E_1	5996550	snp	A	G	G:92 A:0	CDS	-	426/1980	142/659	synonymous_variant c.426T>C p.Pro142Pro	DOT-T1E_05457		hypothetical protein
DOT-T1E_1	6035980	snp	T	C	C:220 T:0	CDS	+	472/978	158/325	missense_variant c.472T>C p.Ser158Pro	DOT-T1E_05501		hypothetical protein
DOT-T1E_1	6038078	snp	G	A	A:203 G:0	CDS	+	970/2061	324/686	missense_variant c.970G>A p.Ala324Thr	DOT-T1E_05503	stcD	putative N-methylproline demethylase
DOT-T1E_1	6077997	snp	C	T	T:129 C:0	CDS	-	822/1641	274/546	synonymous_variant c.822G>A p.Leu274Leu	DOT-T1E_05535	aceF	Dihydrolipoyllysine-residue acetyltransferase component of pyruvate dehydrogenase complex
DOT-T1E_1	6084738	snp	T	C	C:116 T:0	CDS	+	2878/2934	960/977	missense_variant c.2878T>C p.Phe960Leu	DOT-T1E_05537	glnE	Bifunctional glutamine synthetase adenylyltransferase/adenylyl-removing enzyme
DOT-T1E_1	6098923	snp	A	G	G:46 A:0
DOT-T1E_1	6120225	snp	A	G	G:179 A:0	CDS	+	209/1779	70/592	missense_variant c.209A>G p.Asp70Gly	DOT-T1E_05568	dmdC_5	3-methylmercaptopropionyl-CoA dehydrogenase
DOT-T1E_1	6136724	snp	A	G	G:200 A:0
DOT-T1E_1	6150587	snp	G	A	A:174 G:0	CDS	-	745/1569	249/522	missense_variant c.745C>T p.Pro249Ser	DOT-T1E_05592		hypothetical protein
DOT-T1E_1	6167130	snp	A	G	G:220 A:0	CDS	+	776/2388	259/795	missense_variant c.776A>G p.Gln259Arg	DOT-T1E_05606	mltF_5	Membrane-bound lytic murein transglycosylase F
DOT-T1E_1	6171873	snp	A	G	G:52 A:0	CDS	+	1031/1035	344/344	missense_variant c.1031A>G p.Lys344Arg	DOT-T1E_05609	potD_2	Spermidine/putrescine-binding periplasmic protein
DOT-T1E_1	6185903	snp	C	T	T:211 C:0	CDS	-	317/648	106/215	missense_variant c.317G>A p.Arg106His	DOT-T1E_05623	coq7	3-demethoxyubiquinol 3-hydroxylase
DOT-T1E_1	6205046	snp	T	C	C:188 T:0	CDS	+	83/480	28/159	missense_variant c.83T>C p.Val28Ala	DOT-T1E_05647	nusG	Transcription termination/antitermination protein NusG
DOT-T1E_1	6209611	snp	T	G	G:173 T:0	CDS	+	1562/4074	521/1357	missense_variant c.1562T>G p.Val521Gly	DOT-T1E_05652	rpoB	DNA-directed RNA polymerase subunit beta
DOT-T1E_1	6209659	snp	C	T	T:179 C:0	CDS	+	1610/4074	537/1357	missense_variant c.1610C>T p.Ala537Val	DOT-T1E_05652	rpoB	DNA-directed RNA polymerase subunit beta
DOT-T1E_1	6233622	snp	C	T	T:192 C:0	CDS	+	277/1002	93/333	missense_variant c.277C>T p.His93Tyr	DOT-T1E_05684	rpoA	DNA-directed RNA polymerase subunit alpha
DOT-T1E_1	6244461	snp	A	G	G:220 A:0	CDS	+	786/786	262/261	stop_lost&splice_region_variant c.786A>G p.Ter262Trpext*?	DOT-T1E_05692	yfcA_3	putative membrane transporter protein YfcA
DOT-T1E_1	6246505	snp	C	T	T:196 C:0	CDS	+	475/2430	159/809	missense_variant c.475C>T p.Arg159Cys	DOT-T1E_05695	fdoG_2	Formate dehydrogenase-O major subunit
DOT-T1E_1	6250397	snp	C	T	T:172 C:0	CDS	+	330/927	110/308	synonymous_variant c.330C>T p.Ser110Ser	DOT-T1E_05698	fdhE	Protein FdhE
DOT-T1E_1	6288428	snp	A	G	G:176 A:0	CDS	-	540/894	180/297	synonymous_variant c.540T>C p.Gly180Gly	DOT-T1E_05739	besA	Ferri-bacillibactin esterase BesA
DOT-T1E_1	6296888	ins	A	AGG	AGG:151 A:0	CDS	-	1696/1962	566/653	frameshift_variant c.1695_1696dupCC p.Leu566fs	DOT-T1E_05747	copA_2	Copper resistance protein A
DOT-T1E_1	6308332	snp	T	C	C:182 T:0	CDS	-	449/1521	150/506	missense_variant c.449A>G p.His150Arg	DOT-T1E_05756	adh_3	Aldehyde dehydrogenase
DOT-T1E_1	6311712	snp	C	T	T:192 C:0	CDS	+	596/1350	199/449	missense_variant c.596C>T p.Ser199Leu	DOT-T1E_05758	mpl	UDP-N-acetylmuramate--L-alanyl-gamma-D-glutamyl- meso-2,6-diaminoheptandioate ligase
DOT-T1E_1	6319809	snp	C	T	T:206 C:0	CDS	-	547/978	183/325	missense_variant c.547G>A p.Ala183Thr	DOT-T1E_05766	acoA	Acetoin:2,6-dichlorophenolindophenol oxidoreductase subunit alpha
DOT-T1E_1	6321637	snp	A	G	G:194 A:0
DOT-T1E_1	6322644	snp	C	T	T:132 C:0	CDS	+	928/1854	310/617	missense_variant c.928C>T p.Pro310Ser	DOT-T1E_05768	acoR_6	Acetoin catabolism regulatory protein
DOT-T1E_1	6337904	snp	A	G	G:182 A:0	CDS	-	966/1356	322/451	synonymous_variant c.966T>C p.Gly322Gly	DOT-T1E_05781	dinF	DNA damage-inducible protein F
DOT-T1E_1	6347625	snp	A	G	G:199 A:0	CDS	+	600/1665	200/554	synonymous_variant c.600A>G p.Glu200Glu	DOT-T1E_05785		hypothetical protein
DOT-T1E_1	6351174	snp	A	G	G:217 A:0	CDS	-	485/636	162/211	missense_variant c.485T>C p.Val162Ala	DOT-T1E_05789		hypothetical protein
DOT-T1E_1	6352100	snp	C	T	T:127 C:0	CDS	-	331/750	111/249	missense_variant c.331G>A p.Val111Met	DOT-T1E_05790	cmoM	tRNA 5-carboxymethoxyuridine methyltransferase
DOT-T1E_1	6356374	snp	G	A	A:191 G:0	CDS	+	1240/1278	414/425	missense_variant c.1240G>A p.Ala414Thr	DOT-T1E_05794	fadI	3-ketoacyl-CoA thiolase FadI
DOT-T1E_1	6360815	snp	A	G	G:154 A:0	CDS	-	1453/2400	485/799	missense_variant c.1453T>C p.Phe485Leu	DOT-T1E_05798	copA_3	Copper-exporting P-type ATPase
DOT-T1E_1	6372937	snp	A	G	G:146 A:0	CDS	+	1337/1494	446/497	missense_variant c.1337A>G p.Tyr446Cys	DOT-T1E_05810	bauC	Putative 3-oxopropanoate dehydrogenase
DOT-T1E_2	5831	snp	A	G	G:198 A:0	CDS	+	235/423	79/140	missense_variant c.235A>G p.Ser79Gly	DOT-T1E_05816		hypothetical protein
DOT-T1E_2	11911	snp	G	A	A:209 G:0	CDS	+	161/408	54/135	missense_variant c.161G>A p.Arg54His	DOT-T1E_05825	cueR_3	HTH-type transcriptional regulator CueR
DOT-T1E_2	36648	snp	C	T	T:118 C:0
DOT-T1E_2	37487	snp	T	C	C:152 T:0	CDS	-	427/510	143/169	missense_variant c.427A>G p.Thr143Ala	DOT-T1E_05847		hypothetical protein
DOT-T1E_2	41507	snp	A	G	G:157 A:0	CDS	+	228/531	76/176	synonymous_variant c.228A>G p.Gln76Gln	DOT-T1E_05849		hypothetical protein
DOT-T1E_2	45356	ins	T	TC	TC:141 T:0	CDS	-	1427/1431	476/476	frameshift_variant c.1427dupG p.Ter477fs	DOT-T1E_05855	traI	Protein TraI
DOT-T1E_2	53438	snp	T	C	C:220 T:0	CDS	-	1528/1608	510/535	missense_variant c.1528A>G p.Thr510Ala	DOT-T1E_05869		hypothetical protein
DOT-T1E_2	67669	snp	T	C	C:209 T:0	CDS	+	200/1113	67/370	missense_variant c.200T>C p.Val67Ala	DOT-T1E_05883	umuC_2	Protein UmuC
DOT-T1E_2	70000	snp	T	C	C:267 T:0	CDS	-	132/348	44/115	synonymous_variant c.132A>G p.Pro44Pro	DOT-T1E_05886		hypothetical protein
DOT-T1E_2	70544	snp	T	C	C:210 T:0	CDS	-	325/723	109/240	missense_variant c.325A>G p.Arg109Gly	DOT-T1E_05887		hypothetical protein
DOT-T1E_2	78791	snp	T	G	G:108 T:0
DOT-T1E_2	91458	snp	G	A	A:170 G:0	CDS	+	2178/3081	726/1026	synonymous_variant c.2178G>A p.Pro726Pro	DOT-T1E_05909		hypothetical protein
DOT-T1E_2	92492	snp	A	G	G:223 A:0	CDS	+	135/1245	45/414	synonymous_variant c.135A>G p.Gly45Gly	DOT-T1E_05910		hypothetical protein
DOT-T1E_2	94193	snp	T	C	C:190 T:0	CDS	+	592/594	198/197	stop_lost&splice_region_variant c.592T>C p.Ter198Argext*?	DOT-T1E_05912		hypothetical protein
DOT-T1E_2	117320	snp	A	C	C:243 A:0	CDS	+	484/1149	162/382	missense_variant c.484A>C p.Ile162Leu	DOT-T1E_05936		hypothetical protein
DOT-T1E_2	121498	ins	A	AG	AG:224 A:0	CDS	+			intergenic_region n.121498_121499insG	DOT-T1E_05941	srpA_2	Solvent efflux pump periplasmic linker SrpA

## Sheet: Phe metabolism affected genes
CHROM	POS	TYPE	REF	ALT	EVIDENCE	FTYPE	STRAND	NT_POS	AA_POS	EFFECT	LOCUS_TAG	GENE	PRODUCT
DOT-T1E_1	2534983	snp	T	C	C:191 T:0	CDS	+	971/1530	324/509	missense_variant c.971T>C p.Leu324Pro	DOT-T1E_02359	paaH_2	3-hydroxyadipyl-CoA dehydrogenase
DOT-T1E_1	2597481	snp	A	G	G:203 A:0	CDS	+	461/1320	154/439	missense_variant c.461A>G p.Tyr154Cys	DOT-T1E_02417	paaK	Phenylacetate-coenzyme A ligase
DOT-T1E_1	2599027	snp	T	C	C:174 T:0	CDS	+	461/990	154/329	missense_variant c.461T>C p.Val154Ala	DOT-T1E_02418	paaA	1,2-phenylacetyl-CoA epoxidase, subunit A
DOT-T1E_1	2599416	snp	T	C	C:180 T:0	CDS	+	850/990	284/329	missense_variant c.850T>C p.Phe284Leu	DOT-T1E_02418	paaA	1,2-phenylacetyl-CoA epoxidase, subunit A
DOT-T1E_1	3115958	snp	A	C	C:236 A:0	CDS	+	1292/2418	431/805	missense_variant c.1292A>C p.His431Pro	DOT-T1E_02902	quiA	Quinate/shikimate dehydrogenase (quinone)

## Sheet: PG2E variants EFFECTS
CHROM	POS	TYPE	REF	ALT	EVIDENCE	FTYPE	STRAND	NT_POS	AA_POS	EFFECT	LOCUS_TAG	GENE	PRODUCT
DOT-T1E_1	66123	del	AG	A	A:160 AG:0	CDS	+	150/1092	50/363	frameshift_variant c.150delG p.Arg51fs	DOT-T1E_00071	safD_1	Sulfoacetaldehyde dehydrogenase
DOT-T1E_1	830828	del	AG	A	A:110 AG:0	CDS	+	1549/1560	517/519	frameshift_variant c.1549delG p.Ala517fs	DOT-T1E_00773	fadD_1	Long-chain-fatty-acid--CoA ligase
DOT-T1E_1	4284004	del	GC	G	G:163 GC:1	CDS	-	192/249	64/82	frameshift_variant c.192delG p.Gln65fs	DOT-T1E_03930		hypothetical protein
DOT-T1E_1	3808111	del	CA	C	C:138 CA:0	CDS	+	2280/2673	760/890	frameshift_variant c.2280delA p.Lys760fs	DOT-T1E_03512		hypothetical protein
DOT-T1E_1	1707403	del	AG	A	A:163 AG:0	CDS	-	272/288	91/95	frameshift_variant c.272delC p.Pro91fs	DOT-T1E_01604		hypothetical protein
DOT-T1E_1	3819404	del	AG	A	A:154 AG:0	CDS	+	337/1515	113/504	frameshift_variant c.337delG p.Ala113fs	DOT-T1E_03523	emrB_3	Colistin resistance protein EmrB
DOT-T1E_1	2314622	del	GC	G	G:184 GC:0	CDS	+	436/2064	146/687	frameshift_variant c.436delC p.Leu146fs	DOT-T1E_02171	rcsC_9	Sensor histidine kinase RcsC
DOT-T1E_1	4008032	del	GC	G	G:184 GC:1	CDS	-	445/474	149/157	frameshift_variant c.445delG p.Ala149fs	DOT-T1E_03690		hypothetical protein
DOT-T1E_1	1898654	del	AG	A	A:191 AG:0	CDS	-	721/1530	241/509	frameshift_variant c.721delC p.Leu241fs	DOT-T1E_01764	btuD_6	Vitamin B12 import ATP-binding protein BtuD
DOT-T1E_1	4236670	del	GC	G	G:103 GC:0	CDS	-	808/954	270/317	frameshift_variant c.808delG p.Ala270fs	DOT-T1E_03885	hdfR_7	HTH-type transcriptional regulator HdfR
DOT-T1E_1	5185157	del	GC	G	G:162 GC:0	CDS	+	81/1236	27/411	frameshift_variant c.81delC p.Ala28fs	DOT-T1E_04751	nhaP	Na(+)/H(+) antiporter NhaP
DOT-T1E_1	4271418	ins	G	GC	GC:96 G:0	CDS	-	1058/1203	353/400	frameshift_variant c.1058dupG p.Trp354fs	DOT-T1E_03916		L-lactate transporter
DOT-T1E_1	2824056	ins	G	GC	GC:129 G:0	CDS	+	112/1800	38/599	frameshift_variant c.111dupC p.Lys38fs	DOT-T1E_02622		hypothetical protein
DOT-T1E_1	2983366	ins	G	GCC	GCC:144 G:0	CDS	+	116/1047	39/348	frameshift_variant c.114_115dupCC p.Arg39fs	DOT-T1E_02781	srpA_1	Catalase-related peroxidase
DOT-T1E_1	1387785	ins	C	CGG	CGG:133 C:0	CDS	+	1164/1404	388/467	frameshift_variant c.1162_1163dupGG p.Thr389fs	DOT-T1E_01227		hypothetical protein
DOT-T1E_1	4734980	ins	G	GC	GC:64 G:4	CDS	-	11/270	4/89	frameshift_variant c.11dupG p.Arg5fs	DOT-T1E_04344	cntO_6	Metal-pseudopaline receptor CntO
DOT-T1E_1	654573	ins	A	AG	AG:150 A:0	CDS	-	120/1074	40/357	frameshift_variant c.120dupC p.Ser41fs	DOT-T1E_00598	dgcC	putative diguanylate cyclase DgcC
DOT-T1E_1	4241086	ins	G	GC	GC:173 G:0	CDS	+	125/759	42/252	frameshift_variant c.124dupC p.Leu42fs	DOT-T1E_03889		3-beta-hydroxycholanate 3-dehydrogenase (NADP(+))
DOT-T1E_1	3438205	ins	A	AC	AC:201 A:1	CDS	-	128/504	43/167	frameshift_variant c.128dupG p.Val44fs	DOT-T1E_03179		hypothetical protein
DOT-T1E_1	4589835	ins	G	GC	GC:158 G:0	CDS	-	139/633	47/210	frameshift_variant c.139dupG p.Ala47fs	DOT-T1E_04215	ttgR	HTH-type transcriptional regulator TtgR
DOT-T1E_2	45356	ins	T	TC	TC:141 T:0	CDS	-	1427/1431	476/476	frameshift_variant c.1427dupG p.Ter477fs	DOT-T1E_05855	traI	Protein TraI
DOT-T1E_1	3187578	ins	C	CG	CG:155 C:0	CDS	+	147/1689	49/562	frameshift_variant c.146dupG p.Trp50fs	DOT-T1E_02961	ksdD	3-oxosteroid 1-dehydrogenase
DOT-T1E_1	3003209	ins	G	GC	GC:168 G:0	CDS	-	1479/1734	493/577	frameshift_variant c.1479dupG p.Gln494fs	DOT-T1E_02802		Putative multidrug export ATP-binding/permease protein
DOT-T1E_1	6296888	ins	A	AGG	AGG:151 A:0	CDS	-	1696/1962	566/653	frameshift_variant c.1695_1696dupCC p.Leu566fs	DOT-T1E_05747	copA_2	Copper resistance protein A
DOT-T1E_1	192649	ins	C	CG	CG:93 C:5	CDS	+	1784/2160	595/719	frameshift_variant c.1783dupG p.Glu595fs	DOT-T1E_00191		hypothetical protein
DOT-T1E_1	1518749	ins	A	AG	AG:135 A:2	CDS	-	195/1068	65/355	frameshift_variant c.195dupC p.Phe66fs	DOT-T1E_01347		hypothetical protein
DOT-T1E_1	940717	ins	A	AG	AG:124 A:0	CDS	-	19/1233	7/410	frameshift_variant c.19dupC p.Leu7fs	DOT-T1E_00874	bkdA1	2-oxoisovalerate dehydrogenase subunit alpha
DOT-T1E_1	2340714	ins	C	CG	CG:122 C:0	CDS	-	200/3273	67/1090	frameshift_variant c.200dupC p.Phe68fs	DOT-T1E_02188	rcsC_11	Sensor histidine kinase RcsC
DOT-T1E_1	3407834	ins	A	AG	AG:134 A:1	CDS	+	203/693	68/230	frameshift_variant c.202dupG p.Ala68fs	DOT-T1E_03155	ygaZ	Inner membrane protein YgaZ
DOT-T1E_1	2591578	ins	G	GC	GC:237 G:0	CDS	-	209/600	70/199	frameshift_variant c.209dupG p.Asp71fs	DOT-T1E_02411	yrdA_2	Protein YrdA
DOT-T1E_1	3260940	ins	G	GC	GC:183 G:0	CDS	-	215/1392	72/463	frameshift_variant c.215dupG p.Cys73fs	DOT-T1E_03007	puuB_4	Gamma-glutamylputrescine oxidoreductase
DOT-T1E_1	2516170	ins	A	AG	AG:141 A:0	CDS	-	2173/3180	725/1059	frameshift_variant c.2173dupC p.Leu725fs	DOT-T1E_02345	oqxB20	multidrug efflux RND transporter permease subunit OqxB20
DOT-T1E_1	861458	ins	G	GCC	GCC:130 G:0	CDS	-	231/1173	77/390	frameshift_variant c.230_231dupGG p.Leu78fs	DOT-T1E_00799		hypothetical protein
DOT-T1E_1	87313	ins	T	TC	TC:39 T:0	CDS	-	231/246	77/81	frameshift_variant c.231dupG p.Thr78fs	DOT-T1E_00090		hypothetical protein
DOT-T1E_1	425556	ins	G	GA	GA:138 G:0	CDS	+	233/1440	78/479	frameshift_variant c.232dupA p.Thr78fs	DOT-T1E_00390	tldD	Metalloprotease TldD
DOT-T1E_1	62012	ins	G	GC	GC:109 G:2	CDS	+	26/885	9/294	frameshift_variant c.25dupC p.Leu9fs	DOT-T1E_00067	gcvA_1	Glycine cleavage system transcriptional activator
DOT-T1E_1	1492902	ins	T	TG	TG:162 T:1	CDS	+	279/729	93/242	frameshift_variant c.278dupG p.Ala94fs	DOT-T1E_01324	lutR_4	HTH-type transcriptional regulator LutR
DOT-T1E_1	5555497	ins	A	AG	AG:144 A:0	CDS	+	288/360	96/119	frameshift_variant c.287dupG p.Asn97fs	DOT-T1E_05068		hypothetical protein
DOT-T1E_1	2839825	ins	G	GCC	GCC:142 G:0	CDS	-	299/726	100/241	frameshift_variant c.298_299dupGG p.Trp101fs	DOT-T1E_02635	pphB	Serine/threonine-protein phosphatase 2
DOT-T1E_1	5994416	ins	G	GT	GT:63 G:0	CDS	-	307/906	103/301	frameshift_variant c.307dupA p.Thr103fs	DOT-T1E_05456		hypothetical protein
DOT-T1E_1	1391703	ins	G	GC	GC:113 G:3	CDS	+	33/1506	11/501	frameshift_variant c.32dupC p.Cys12fs	DOT-T1E_01233	zwf_2	Glucose-6-phosphate 1-dehydrogenase
DOT-T1E_1	789505	ins	A	AGCTTTTTGTAGAACCGGTCATAC	AGCTTTTTGTAGAACCGGTCATAC:67 A:1	CDS	-	344/636	115/211	frameshift_variant c.344_345insGTATGACCGGTTCTACAAAAAGC p.Asp116fs	DOT-T1E_00727		hypothetical protein
DOT-T1E_1	2109948	ins	G	GC	GC:171 G:6	CDS	-	347/978	116/325	frameshift_variant c.347dupG p.Asn117fs	DOT-T1E_01976		hypothetical protein
DOT-T1E_1	954872	ins	T	TG	TG:139 T:2	CDS	+	38/696	13/231	frameshift_variant c.37dupG p.Ala13fs	DOT-T1E_00891	flgH	Flagellar L-ring protein
DOT-T1E_1	5969118	ins	C	CG	CG:42 C:0	CDS	-	395/786	132/261	frameshift_variant c.395dupC p.Ala133fs	DOT-T1E_05436	fdhD	Sulfur carrier protein FdhD
DOT-T1E_1	5622757	ins	G	GC	GC:188 G:0	CDS	+	43/1404	15/467	frameshift_variant c.42dupC p.Ser15fs	DOT-T1E_05133		hypothetical protein
DOT-T1E_1	472004	ins	C	CG	CG:144 C:0	CDS	-	442/774	148/257	frameshift_variant c.442dupC p.Arg148fs	DOT-T1E_00440		hypothetical protein
DOT-T1E_1	5405606	ins	G	GC	GC:187 G:6	CDS	-	445/927	149/308	frameshift_variant c.445dupG p.Ala149fs	DOT-T1E_04937	menH_5	2-succinyl-6-hydroxy-2, 4-cyclohexadiene-1-carboxylate synthase
DOT-T1E_1	3517566	ins	C	CG	CG:162 C:0	CDS	-	48/1566	16/521	frameshift_variant c.48dupC p.Asp17fs	DOT-T1E_03254	aer_2	Aerotaxis receptor
DOT-T1E_1	3715824	ins	G	GC	GC:155 G:0	CDS	-	492/534	164/177	frameshift_variant c.492dupG p.Arg165fs	DOT-T1E_03432		hypothetical protein
DOT-T1E_1	4834209	ins	G	GC	GC:167 G:0	CDS	-	524/1038	175/345	frameshift_variant c.524dupG p.Ala176fs	DOT-T1E_04436	hmuU_2	Hemin transport system permease protein HmuU
DOT-T1E_1	1570428	ins	G	GC	GC:100 G:0	CDS	-	538/1521	180/506	frameshift_variant c.538dupG p.Ala180fs	DOT-T1E_01427		hypothetical protein
DOT-T1E_1	1931867	ins	C	CGG	CGG:131 C:0	CDS	+	553/888	185/295	frameshift_variant c.551_552dupGG p.Gln185fs	DOT-T1E_01792	cynR_1	HTH-type transcriptional regulator CynR
DOT-T1E_1	2525947	ins	T	TGG	TGG:99 T:0	CDS	+	589/1533	197/510	frameshift_variant c.587_588dupGG p.Leu197fs	DOT-T1E_02352	tyrR_3	Transcriptional regulatory protein TyrR
DOT-T1E_1	1021764	ins	C	CGG	CGG:103 C:0	CDS	+	592/1113	198/370	frameshift_variant c.590_591dupGG p.Pro198fs	DOT-T1E_00948	cheB1	Protein-glutamate methylesterase/protein-glutamine glutaminase 1
DOT-T1E_1	1804161	ins	A	AG	AG:148 A:0	CDS	+	61/822	21/273	frameshift_variant c.60dupG p.Trp21fs	DOT-T1E_01687	cmpC	Bicarbonate transport ATP-binding protein CmpC
DOT-T1E_1	4794258	ins	G	GC	GC:139 G:0	CDS	-	622/765	208/254	frameshift_variant c.622dupG p.Ala208fs	DOT-T1E_04404		hypothetical protein
DOT-T1E_1	4764290	ins	G	GT	GT:158 G:0	CDS	+	643/1179	215/392	frameshift_variant c.642dupT p.Ala215fs	DOT-T1E_04376	thlA_2	Acetyl-CoA acetyltransferase
DOT-T1E_1	2855408	ins	G	GC	GC:174 G:0	CDS	-	645/654	215/217	frameshift_variant c.645dupG p.Gln216fs	DOT-T1E_02650		hypothetical protein
DOT-T1E_1	43961	ins	A	ACC	ACC:35 A:0	CDS	-	672/867	224/288	frameshift_variant c.671_672dupGG p.Trp225fs	DOT-T1E_00049	outO	Type 4 prepilin-like proteins leader peptide-processing enzyme
DOT-T1E_1	4458252	ins	G	GCC	GCC:120 G:0	CDS	-	792/924	264/307	frameshift_variant c.791_792dupGG p.His265fs	DOT-T1E_04096		hypothetical protein
DOT-T1E_1	1741023	ins	G	GC	GC:142 G:3	CDS	+	81/1230	27/409	frameshift_variant c.80dupC p.Leu28fs	DOT-T1E_01632	alr	Broad specificity amino-acid racemase
DOT-T1E_1	2732453	ins	G	GCC	GCC:52 G:0	CDS	-	82/195	28/64	frameshift_variant c.81_82dupGG p.Ala28fs	DOT-T1E_02543		hypothetical protein
DOT-T1E_1	1967209	ins	A	AGG	AGG:142 A:0	CDS	+	875/888	292/295	frameshift_variant c.873_874dupGG p.Ala292fs	DOT-T1E_01835		hypothetical protein
DOT-T1E_1	263944	ins	C	CG	CG:162 C:0	CDS	+	876/1416	292/471	frameshift_variant c.875dupG p.Asn293fs	DOT-T1E_00239	dadA_1	D-amino acid dehydrogenase
DOT-T1E_1	1442314	ins	G	GC	GC:163 G:0	CDS	-	917/1380	306/459	frameshift_variant c.917dupG p.Val307fs	DOT-T1E_01278	xanP	Xanthine permease XanP
DOT-T1E_1	1050094	ins	C	CG	CG:114 C:0	CDS	+	928/957	310/318	frameshift_variant c.927dupG p.Leu310fs	DOT-T1E_00980	rlmL_1	Ribosomal RNA large subunit methyltransferase K/L
DOT-T1E_1	1268412	ins	C	CG	CG:151 C:0	CDS	-	93/1074	31/357	frameshift_variant c.93dupC p.Gly32fs	DOT-T1E_01132	yejB_1	Inner membrane ABC transporter permease protein YejB
DOT-T1E_1	3234555	ins	G	GC	GC:153 G:0	CDS	-	9916/10827	3306/3608	frameshift_variant c.9916dupG p.Ala3306fs	DOT-T1E_02995		hypothetical protein
DOT-T1E_1	4238409	ins	T	TG	TG:141 T:0	CDS	-	9/930	3/309	frameshift_variant c.9dupC p.Lys4fs	DOT-T1E_03886	rhaR_8	HTH-type transcriptional activator RhaR
DOT-T1E_2	121498	ins	A	AG	AG:224 A:0	CDS	+			intergenic_region n.121498_121499insG	DOT-T1E_05941	srpA_2	Solvent efflux pump periplasmic linker SrpA
DOT-T1E_1	2342725	snp	C	T	T:191 C:0	CDS	-	101/753	34/250	missense_variant c.101G>A p.Gly34Asp	DOT-T1E_02191	cobM	Precorrin-4 C(11)-methyltransferase
DOT-T1E_1	2880422	snp	G	A	A:145 G:0	CDS	+	1021/1065	341/354	missense_variant c.1021G>A p.Ala341Thr	DOT-T1E_02681		hypothetical protein
DOT-T1E_1	1566128	snp	A	G	G:222 A:0	CDS	+	1028/1614	343/537	missense_variant c.1028A>G p.Tyr343Cys	DOT-T1E_01425		hypothetical protein
DOT-T1E_1	6171873	snp	A	G	G:52 A:0	CDS	+	1031/1035	344/344	missense_variant c.1031A>G p.Lys344Arg	DOT-T1E_05609	potD_2	Spermidine/putrescine-binding periplasmic protein
DOT-T1E_1	4831582	snp	G	T	T:178 G:0	CDS	+	103/279	35/92	missense_variant c.103G>T p.Ala35Ser	DOT-T1E_04433		hypothetical protein
DOT-T1E_1	1833312	snp	T	C	C:188 T:0	CDS	-	1040/2169	347/722	missense_variant c.1040A>G p.Asp347Gly	DOT-T1E_01711		hypothetical protein
DOT-T1E_1	3341616	snp	T	C	C:195 T:0	CDS	-	1055/1563	352/520	missense_variant c.1055A>G p.Lys352Arg	DOT-T1E_03098	ahpF	Alkyl hydroperoxide reductase subunit F
DOT-T1E_1	809544	snp	G	A	A:155 G:0	CDS	-	1055/1179	352/392	missense_variant c.1055C>T p.Pro352Leu	DOT-T1E_00749		hypothetical protein
DOT-T1E_1	909354	snp	G	A	A:200 G:0	CDS	+	1055/1962	352/653	missense_variant c.1055G>A p.Ser352Asn	DOT-T1E_00841	acs	Acetyl-coenzyme A synthetase
DOT-T1E_1	5834193	snp	T	C	C:249 T:0	CDS	-	106/315	36/104	missense_variant c.106A>G p.Thr36Ala	DOT-T1E_05331		hypothetical protein
DOT-T1E_1	4239846	snp	A	G	G:219 A:0	CDS	+	1078/1341	360/446	missense_variant c.1078A>G p.Thr360Ala	DOT-T1E_03887	dgoT	D-galactonate transporter
DOT-T1E_1	881954	snp	A	G	G:183 A:0	CDS	-	1085/1455	362/484	missense_variant c.1085T>C p.Ile362Thr	DOT-T1E_00818	trkI_1	Trk system potassium uptake protein TrkI
DOT-T1E_1	1767128	snp	C	T	T:203 C:0	CDS	+	1102/1212	368/403	missense_variant c.1102C>T p.Pro368Ser	DOT-T1E_01653		Creatinase
DOT-T1E_1	2611707	snp	T	C	C:147 T:0	CDS	+	110/1203	37/400	missense_variant c.110T>C p.Leu37Pro	DOT-T1E_02433	clsB	Cardiolipin synthase B
DOT-T1E_1	5072962	snp	T	C	C:225 T:0	CDS	-	1121/1935	374/644	missense_variant c.1121A>G p.Gln374Arg	DOT-T1E_04661		hypothetical protein
DOT-T1E_1	2431143	snp	C	T	T:207 C:0	CDS	+	1121/1419	374/472	missense_variant c.1121C>T p.Pro374Leu	DOT-T1E_02267	hcaB_3	3-phenylpropionate-dihydrodiol/cinnamic acid-dihydrodiol dehydrogenase
DOT-T1E_1	1355109	snp	T	C	C:189 T:0	CDS	-	1123/1953	375/650	missense_variant c.1123A>G p.Ser375Gly	DOT-T1E_01209	accA1	Acetyl-/propionyl-coenzyme A carboxylase alpha chain
DOT-T1E_1	4273060	snp	G	T	T:164 G:0	CDS	-	1129/1182	377/393	missense_variant c.1129C>A p.Arg377Ser	DOT-T1E_03918		hypothetical protein
DOT-T1E_1	3340318	snp	A	G	G:126 A:0	CDS	-	112/189	38/62	missense_variant c.112T>C p.Phe38Leu	DOT-T1E_03097		hypothetical protein
DOT-T1E_1	3496162	snp	T	C	C:200 T:0	CDS	-	1132/1872	378/623	missense_variant c.1132A>G p.Thr378Ala	DOT-T1E_03234	ppiD	Peptidyl-prolyl cis-trans isomerase D
DOT-T1E_1	5771745	snp	A	G	G:166 A:0	CDS	+	1136/1533	379/510	missense_variant c.1136A>G p.Tyr379Cys	DOT-T1E_05272		hypothetical protein
DOT-T1E_1	451987	snp	T	C	C:131 T:0	CDS	+	1145/1281	382/426	missense_variant c.1145T>C p.Val382Ala	DOT-T1E_00420	yycB_1	putative transporter YycB
DOT-T1E_1	3988303	snp	T	C	C:146 T:0	CDS	-	1147/2217	383/738	missense_variant c.1147A>G p.Thr383Ala	DOT-T1E_03676		hypothetical protein
DOT-T1E_1	1044739	snp	C	T	T:87 C:0	CDS	+	1148/1194	383/397	missense_variant c.1148C>T p.Thr383Ile	DOT-T1E_00975	dadA1_2	D-amino acid dehydrogenase 1
DOT-T1E_1	248635	snp	T	C	C:166 T:0	CDS	+	115/972	39/323	missense_variant c.115T>C p.Cys39Arg	DOT-T1E_00224		hypothetical protein
DOT-T1E_1	820287	snp	A	G	G:175 A:0	CDS	-	115/861	39/286	missense_variant c.115T>C p.Ser39Pro	DOT-T1E_00759		hypothetical protein
DOT-T1E_1	5469947	snp	A	G	G:214 A:0	CDS	+	1162/1503	388/500	missense_variant c.1162A>G p.Ile388Val	DOT-T1E_04994	ppx	Exopolyphosphatase
DOT-T1E_1	3091743	snp	T	C	C:188 T:0	CDS	-	1163/1194	388/397	missense_variant c.1163A>G p.Asn388Ser	DOT-T1E_02882	emrA_3	Multidrug export protein EmrA
DOT-T1E_1	155330	snp	C	T	T:182 C:0	CDS	-	1163/1509	388/502	missense_variant c.1163G>A p.Arg388His	DOT-T1E_00158	mqo_1	Malate:quinone oxidoreductase
DOT-T1E_1	3227893	snp	T	C	C:177 T:0	CDS	-	1175/2472	392/823	missense_variant c.1175A>G p.Glu392Gly	DOT-T1E_02991	rep_1	ATP-dependent DNA helicase Rep
DOT-T1E_1	3295961	snp	T	C	C:181 T:0	CDS	+	1183/1248	395/415	missense_variant c.1183T>C p.Trp395Arg	DOT-T1E_03040	nicP_10	Porin-like protein NicP
DOT-T1E_1	4305593	snp	C	T	T:206 C:0	CDS	+	1187/2754	396/917	missense_variant c.1187C>T p.Ala396Val	DOT-T1E_03949	barA	Signal transduction histidine-protein kinase BarA
DOT-T1E_1	1609752	snp	A	G	G:203 A:0	CDS	+	119/429	40/142	missense_variant c.119A>G p.Tyr40Cys	DOT-T1E_01495		hypothetical protein
DOT-T1E_1	2803023	snp	T	C	C:194 T:0	CDS	+	119/3804	40/1267	missense_variant c.119T>C p.Val40Ala	DOT-T1E_02606		hypothetical protein
DOT-T1E_1	2782222	snp	T	C	C:168 T:0	CDS	-	11/462	4/153	missense_variant c.11A>G p.Gln4Arg	DOT-T1E_02584		hypothetical protein
DOT-T1E_1	3468894	snp	T	C	C:222 T:0	CDS	-	11/891	4/296	missense_variant c.11A>G p.Lys4Arg	DOT-T1E_03205	prpB	2-methylisocitrate lyase
DOT-T1E_1	738887	snp	A	G	G:229 A:0	CDS	-	1204/2067	402/688	missense_variant c.1204T>C p.Phe402Leu	DOT-T1E_00679	mcpU_1	Methyl-accepting chemotaxis protein McpU
DOT-T1E_1	704490	snp	A	G	G:186 A:0	CDS	+	121/1737	41/578	missense_variant c.121A>G p.Met41Val	DOT-T1E_00644		hypothetical protein
DOT-T1E_1	4256484	snp	G	A	A:177 G:0	CDS	-	1222/1275	408/424	missense_variant c.1222C>T p.Arg408Cys	DOT-T1E_03903	yjhB_2	Putative metabolite transport protein YjhB
DOT-T1E_1	5486045	snp	T	C	C:117 T:0	CDS	-	1223/1332	408/443	missense_variant c.1223A>G p.Tyr408Cys	DOT-T1E_05010	amtB_3	Ammonia channel
DOT-T1E_1	4516288	snp	G	T	T:210 G:0	CDS	+	1231/2097	411/698	missense_variant c.1231G>T p.Asp411Tyr	DOT-T1E_04149		putative TonB-dependent receptor
DOT-T1E_1	6356374	snp	G	A	A:191 G:0	CDS	+	1240/1278	414/425	missense_variant c.1240G>A p.Ala414Thr	DOT-T1E_05794	fadI	3-ketoacyl-CoA thiolase FadI
DOT-T1E_1	3075191	snp	T	C	C:159 T:0	CDS	-	1255/1791	419/596	missense_variant c.1255A>G p.Ser419Gly	DOT-T1E_02868	ggt_1	Glutathione hydrolase proenzyme
DOT-T1E_1	1797889	snp	C	T	T:245 C:0	CDS	-	1273/1626	425/541	missense_variant c.1273G>A p.Ala425Thr	DOT-T1E_01681	mcpQ_1	Methyl-accepting chemotaxis protein McpQ
DOT-T1E_1	3150532	snp	G	A	A:186 G:0	CDS	+	127/873	43/290	missense_variant c.127G>A p.Ala43Thr	DOT-T1E_02927		hypothetical protein
DOT-T1E_1	5247458	snp	A	G	G:172 A:0	CDS	-	1280/1680	427/559	missense_variant c.1280T>C p.Val427Ala	DOT-T1E_04804	mdoG	Glucans biosynthesis protein G
DOT-T1E_1	4606501	snp	T	C	C:163 T:0	CDS	-	128/876	43/291	missense_variant c.128A>G p.Asp43Gly	DOT-T1E_04227	pcaR_3	Pca regulon regulatory protein
DOT-T1E_1	3115958	snp	A	C	C:236 A:0	CDS	+	1292/2418	431/805	missense_variant c.1292A>C p.His431Pro	DOT-T1E_02902	quiA	Quinate/shikimate dehydrogenase (quinone)
DOT-T1E_1	2472225	snp	C	T	T:148 C:0	CDS	-	1292/1461	431/486	missense_variant c.1292G>A p.Gly431Glu	DOT-T1E_02302	xylC	Benzaldehyde dehydrogenase [NAD(+)]
DOT-T1E_1	1030210	snp	A	G	G:126 A:0	CDS	-	1295/1557	432/518	missense_variant c.1295T>C p.Leu432Pro	DOT-T1E_00958		hypothetical protein
DOT-T1E_1	1392993	snp	T	C	C:132 T:0	CDS	+	1315/1506	439/501	missense_variant c.1315T>C p.Cys439Arg	DOT-T1E_01233	zwf_2	Glucose-6-phosphate 1-dehydrogenase
DOT-T1E_1	5607669	snp	A	G	G:165 A:0	CDS	-	1316/1542	439/513	missense_variant c.1316T>C p.Val439Ala	DOT-T1E_05119		hypothetical protein
DOT-T1E_1	6372937	snp	A	G	G:146 A:0	CDS	+	1337/1494	446/497	missense_variant c.1337A>G p.Tyr446Cys	DOT-T1E_05810	bauC	Putative 3-oxopropanoate dehydrogenase
DOT-T1E_1	2020542	snp	A	G	G:207 A:0	CDS	-	133/1095	45/364	missense_variant c.133T>C p.Phe45Leu	DOT-T1E_01889	spuE_2	Spermidine-binding periplasmic protein SpuE
DOT-T1E_1	1850490	snp	G	A	A:211 G:0	CDS	-	1354/1854	452/617	missense_variant c.1354C>T p.Arg452Cys	DOT-T1E_01725	btuD_5	Vitamin B12 import ATP-binding protein BtuD
DOT-T1E_1	1105570	snp	C	T	T:188 C:0	CDS	-	136/978	46/325	missense_variant c.136G>A p.Gly46Ser	DOT-T1E_01027	ccoP2_1	Cbb3-type cytochrome c oxidase subunit CcoP2
DOT-T1E_1	1013841	snp	A	G	G:200 A:0	CDS	+	1376/2130	459/709	missense_variant c.1376A>G p.Asn459Ser	DOT-T1E_00940	flhA	Flagellar biosynthesis protein FlhA
DOT-T1E_1	4868831	snp	T	A	A:152 T:0	CDS	-	139/756	47/251	missense_variant c.139A>T p.Asn47Tyr	DOT-T1E_04466	tpiA	Triosephosphate isomerase
DOT-T1E_1	2699144	snp	C	T	T:204 C:0	CDS	-	139/1011	47/336	missense_variant c.139G>A p.Ala47Thr	DOT-T1E_02513	benC	Benzoate 1,2-dioxygenase electron transfer component
DOT-T1E_1	4769549	snp	T	C	C:189 T:0	CDS	-	1409/2067	470/688	missense_variant c.1409A>G p.Tyr470Cys	DOT-T1E_04381	btsT_2	Pyruvate/proton symporter BtsT
DOT-T1E_1	188275	snp	C	T	T:185 C:0	CDS	-	140/729	47/242	missense_variant c.140G>A p.Gly47Asp	DOT-T1E_00188	cysZ	Sulfate transporter CysZ
DOT-T1E_1	4282962	snp	C	A	A:242 C:0	CDS	-	140/612	47/203	missense_variant c.140G>T p.Ser47Ile	DOT-T1E_03928	cobO_1	Corrinoid adenosyltransferase
DOT-T1E_1	2309565	snp	C	T	T:193 C:0	CDS	-	1414/1587	472/528	missense_variant c.1414G>A p.Gly472Ser	DOT-T1E_02166	pdeG	putative cyclic di-GMP phosphodiesterase PdeG
DOT-T1E_1	3599489	snp	C	T	T:208 C:0	CDS	-	142/483	48/160	missense_variant c.142G>A p.Ala48Thr	DOT-T1E_03329	nuoE_2	NADH-quinone oxidoreductase subunit E
DOT-T1E_1	2507983	snp	C	A	A:209 C:0	CDS	-	142/543	48/180	missense_variant c.142G>T p.Gly48Trp	DOT-T1E_02338	cetB	2-epi-5-epi-valiolone epimerase
DOT-T1E_1	3883061	snp	T	C	C:186 T:0	CDS	-	1439/2658	480/885	missense_variant c.1439A>G p.Asp480Gly	DOT-T1E_03573	pepN	Aminopeptidase N
DOT-T1E_1	4867306	snp	T	C	C:161 T:0	CDS	-	143/510	48/169	missense_variant c.143A>G p.Gln48Arg	DOT-T1E_04463	rimP	Ribosome maturation factor RimP
DOT-T1E_1	1375107	snp	G	A	A:94 G:0	CDS	-	143/264	48/87	missense_variant c.143C>T p.Pro48Leu	DOT-T1E_01221		hypothetical protein
DOT-T1E_1	6360815	snp	A	G	G:154 A:0	CDS	-	1453/2400	485/799	missense_variant c.1453T>C p.Phe485Leu	DOT-T1E_05798	copA_3	Copper-exporting P-type ATPase
DOT-T1E_1	3134845	snp	C	T	T:153 C:0	CDS	-	1454/1491	485/496	missense_variant c.1454G>A p.Gly485Asp	DOT-T1E_02918	ttgI_3	Toluene efflux pump outer membrane protein TtgI
DOT-T1E_1	1920570	snp	T	C	C:157 T:0	CDS	-	145/723	49/240	missense_variant c.145A>G p.Thr49Ala	DOT-T1E_01782		hypothetical protein
DOT-T1E_1	536530	snp	G	A	A:156 G:0	CDS	+	145/1653	49/550	missense_variant c.145G>A p.Ala49Thr	DOT-T1E_00493		hypothetical protein
DOT-T1E_1	5240905	snp	T	C	C:257 T:0	CDS	+	1460/1944	487/647	missense_variant c.1460T>C p.Val487Ala	DOT-T1E_04799	mcpQ_3	Methyl-accepting chemotaxis protein McpQ
DOT-T1E_1	3414102	snp	T	C	C:193 T:0	CDS	-	1475/2301	492/766	missense_variant c.1475A>G p.Tyr492Cys	DOT-T1E_03163		hypothetical protein
DOT-T1E_1	2304231	snp	G	A	A:161 G:0	CDS	+	148/1119	50/372	missense_variant c.148G>A p.Val50Ile	DOT-T1E_02161		hypothetical protein
DOT-T1E_1	2643386	snp	T	C	C:192 T:0	CDS	+	149/945	50/314	missense_variant c.149T>C p.Val50Ala	DOT-T1E_02467	ndmD	Oxidoreductase NdmD
DOT-T1E_1	4509193	snp	G	A	A:146 G:0	CDS	+	1508/1683	503/560	missense_variant c.1508G>A p.Arg503His	DOT-T1E_04145	shlB	Hemolysin transporter protein ShlB
DOT-T1E_1	3195366	snp	A	G	G:156 A:0	CDS	+	1510/1713	504/570	missense_variant c.1510A>G p.Thr504Ala	DOT-T1E_02966	kstD_2	3-oxosteroid 1-dehydrogenase
DOT-T1E_1	2887884	snp	T	C	C:157 T:0	CDS	-	151/480	51/159	missense_variant c.151A>G p.Thr51Ala	DOT-T1E_02689		hypothetical protein
DOT-T1E_2	53438	snp	T	C	C:220 T:0	CDS	-	1528/1608	510/535	missense_variant c.1528A>G p.Thr510Ala	DOT-T1E_05869		hypothetical protein
DOT-T1E_1	690884	snp	C	T	T:114 C:0	CDS	-	152/552	51/183	missense_variant c.152G>A p.Cys51Tyr	DOT-T1E_00629		hypothetical protein
DOT-T1E_1	521333	snp	T	C	C:190 T:0	CDS	-	1534/2958	512/985	missense_variant c.1534A>G p.Thr512Ala	DOT-T1E_00482		hypothetical protein
DOT-T1E_1	5315612	snp	A	G	G:223 A:0	CDS	-	1538/4446	513/1481	missense_variant c.1538T>C p.Val513Ala	DOT-T1E_04852	gltB	Glutamate synthase [NADPH] large chain
DOT-T1E_1	6209611	snp	T	G	G:173 T:0	CDS	+	1562/4074	521/1357	missense_variant c.1562T>G p.Val521Gly	DOT-T1E_05652	rpoB	DNA-directed RNA polymerase subunit beta
DOT-T1E_1	1954201	snp	C	T	T:187 C:0	CDS	-	157/858	53/285	missense_variant c.157G>A p.Gly53Ser	DOT-T1E_01819	ydaD_1	General stress protein 39
DOT-T1E_1	1738780	snp	A	G	G:147 A:0	CDS	+	1582/2118	528/705	missense_variant c.1582A>G p.Ser528Gly	DOT-T1E_01630	FCS1_1	Trans-feruloyl-CoA synthase FCS1
DOT-T1E_1	1967447	snp	A	G	G:195 A:0	CDS	-	1586/1638	529/545	missense_variant c.1586T>C p.Val529Ala	DOT-T1E_01836		hypothetical protein
DOT-T1E_1	3376192	snp	A	G	G:212 A:0	CDS	-	1586/3147	529/1048	missense_variant c.1586T>C p.Val529Ala	DOT-T1E_03130	czcA_1	Cobalt-zinc-cadmium resistance protein CzcA
DOT-T1E_1	4910351	snp	A	G	G:234 A:0	CDS	-	158/1161	53/386	missense_variant c.158T>C p.Ile53Thr	DOT-T1E_04501		hypothetical protein
DOT-T1E_1	2182004	snp	T	C	C:155 T:0	CDS	+	1592/2937	531/978	missense_variant c.1592T>C p.Val531Ala	DOT-T1E_02054	todS	Sensor histidine kinase TodS
DOT-T1E_1	3553556	snp	C	T	T:183 C:0	CDS	+	1594/2916	532/971	missense_variant c.1594C>T p.Leu532Phe	DOT-T1E_03287	mrpA	Na(+)/H(+) antiporter subunit A
DOT-T1E_1	4909192	snp	G	A	A:223 G:0	CDS	-	160/2991	54/996	missense_variant c.160C>T p.Pro54Ser	DOT-T1E_04500		hypothetical protein
DOT-T1E_1	6209659	snp	C	T	T:179 C:0	CDS	+	1610/4074	537/1357	missense_variant c.1610C>T p.Ala537Val	DOT-T1E_05652	rpoB	DNA-directed RNA polymerase subunit beta
DOT-T1E_2	11911	snp	G	A	A:209 G:0	CDS	+	161/408	54/135	missense_variant c.161G>A p.Arg54His	DOT-T1E_05825	cueR_3	HTH-type transcriptional regulator CueR
DOT-T1E_1	486119	snp	C	T	T:151 C:0	CDS	-	163/594	55/197	missense_variant c.163G>A p.Ala55Thr	DOT-T1E_00454	pigA_1	Heme oxygenase PigA
DOT-T1E_1	2912348	snp	T	C	C:165 T:1	CDS	+	164/2181	55/726	missense_variant c.164T>C p.Val55Ala	DOT-T1E_02718		hypothetical protein
DOT-T1E_1	217865	snp	A	G	G:220 A:0	CDS	-	16516/20217	5506/6738	missense_variant c.16516T>C p.Phe5506Leu	DOT-T1E_00210		hypothetical protein
DOT-T1E_1	5967071	snp	T	C	C:195 T:0	CDS	-	1652/2346	551/781	missense_variant c.1652A>G p.Asn551Ser	DOT-T1E_05435	ydeP_2	Protein YdeP
DOT-T1E_1	1234439	snp	G	A	A:206 G:0	CDS	+	1655/1905	552/634	missense_variant c.1655G>A p.Gly552Asp	DOT-T1E_01104	htpG	Chaperone protein HtpG
DOT-T1E_1	4690974	snp	C	T	T:216 C:0	CDS	-	166/1029	56/342	missense_variant c.166G>A p.Gly56Ser	DOT-T1E_04304	yhdW	Putative amino-acid ABC transporter-binding protein YhdW
DOT-T1E_1	269105	snp	A	G	G:121 A:0	CDS	-	166/1281	56/426	missense_variant c.166T>C p.Trp56Arg	DOT-T1E_00244		hypothetical protein
DOT-T1E_1	5002346	snp	G	A	A:183 G:0	CDS	+	1687/2772	563/923	missense_variant c.1687G>A p.Ala563Thr	DOT-T1E_04589	rcsC_22	Sensor histidine kinase RcsC
DOT-T1E_1	4003375	snp	G	A	A:217 G:0	CDS	-	1693/3867	565/1288	missense_variant c.1693C>T p.Pro565Ser	DOT-T1E_03687		hypothetical protein
DOT-T1E_1	759490	snp	C	T	T:131 C:0	CDS	-	174/525	58/174	missense_variant c.174G>A p.Met58Ile	DOT-T1E_00700		hypothetical protein
DOT-T1E_1	3056388	snp	T	C	C:128 T:0	CDS	+	1765/2085	589/694	missense_variant c.1765T>C p.Tyr589His	DOT-T1E_02846	apc3_2	Acetophenone carboxylase gamma subunit
DOT-T1E_1	4291903	snp	A	G	G:227 A:0	CDS	-	1793/2259	598/752	missense_variant c.1793T>C p.Phe598Ser	DOT-T1E_03939	fdhL	Fructose dehydrogenase large subunit
DOT-T1E_1	726609	snp	A	G	G:204 A:0	CDS	+	179/747	60/248	missense_variant c.179A>G p.Asn60Ser	DOT-T1E_00664	pmpR	Transcriptional regulatory protein PmpR
DOT-T1E_1	902178	snp	T	C	C:246 T:0	CDS	-	1841/4200	614/1399	missense_variant c.1841A>G p.His614Arg	DOT-T1E_00835		hypothetical protein
DOT-T1E_1	4177982	snp	A	G	G:153 A:0	CDS	-	1849/2457	617/818	missense_variant c.1849T>C p.Cys617Arg	DOT-T1E_03832		hypothetical protein
DOT-T1E_1	15037	snp	G	A	A:197 G:0	CDS	+	1852/2832	618/943	missense_variant c.1852G>A p.Glu618Lys	DOT-T1E_00012	ileS	Isoleucine--tRNA ligase
DOT-T1E_1	2503934	snp	C	T	T:221 C:0	CDS	+	185/1134	62/377	missense_variant c.185C>T p.Pro62Leu	DOT-T1E_02335	xylB_2	Aryl-alcohol dehydrogenase
DOT-T1E_1	215756	snp	T	C	C:227 T:0	CDS	-	18625/20217	6209/6738	missense_variant c.18625A>G p.Met6209Val	DOT-T1E_00210		hypothetical protein
DOT-T1E_1	3542985	snp	T	C	C:199 T:0	CDS	+	187/888	63/295	missense_variant c.187T>C p.Trp63Arg	DOT-T1E_03277	rhtA	Threonine/homoserine exporter RhtA
DOT-T1E_1	1437013	snp	G	A	A:169 G:0	CDS	+	188/1392	63/463	missense_variant c.188G>A p.Arg63His	DOT-T1E_01271	cysG_1	Siroheme synthase
DOT-T1E_1	4636318	snp	A	G	G:142 A:0	CDS	+	1906/2031	636/676	missense_variant c.1906A>G p.Ile636Val	DOT-T1E_04253	sasA_15	Adaptive-response sensory-kinase SasA
DOT-T1E_1	1204034	snp	A	G	G:118 A:0	CDS	+	1907/10299	636/3432	missense_variant c.1907A>G p.Tyr636Cys	DOT-T1E_01091	lgrB_2	Linear gramicidin synthase subunit B
DOT-T1E_1	5622475	snp	C	A	A:138 C:0	CDS	+	1912/2079	638/692	missense_variant c.1912C>A p.Arg638Ser	DOT-T1E_05132	recG	ATP-dependent DNA helicase RecG
DOT-T1E_2	67669	snp	T	C	C:209 T:0	CDS	+	200/1113	67/370	missense_variant c.200T>C p.Val67Ala	DOT-T1E_05883	umuC_2	Protein UmuC
DOT-T1E_1	278089	snp	C	T	T:193 C:0	CDS	-	202/489	68/162	missense_variant c.202G>A p.Ala68Thr	DOT-T1E_00254		hypothetical protein
DOT-T1E_1	3882437	snp	T	C	C:223 T:0	CDS	-	2063/2658	688/885	missense_variant c.2063A>G p.His688Arg	DOT-T1E_03573	pepN	Aminopeptidase N
DOT-T1E_1	2220522	snp	G	A	A:121 G:0	CDS	+	206/675	69/224	missense_variant c.206G>A p.Arg69His	DOT-T1E_02085	ureF	Urease accessory protein UreF
DOT-T1E_1	1200818	snp	G	A	A:195 G:0	CDS	+	2093/3390	698/1129	missense_variant c.2093G>A p.Gly698Asp	DOT-T1E_01090	lgrD	Linear gramicidin synthase subunit D
DOT-T1E_1	6120225	snp	A	G	G:179 A:0	CDS	+	209/1779	70/592	missense_variant c.209A>G p.Asp70Gly	DOT-T1E_05568	dmdC_5	3-methylmercaptopropionyl-CoA dehydrogenase
DOT-T1E_1	5246854	snp	T	C	C:115 T:0	CDS	-	212/2574	71/857	missense_variant c.212A>G p.Asp71Gly	DOT-T1E_04803	opgH	Glucans biosynthesis glucosyltransferase H
DOT-T1E_1	5043915	snp	T	C	C:142 T:0	CDS	+	212/249	71/82	missense_variant c.212T>C p.Ile71Thr	DOT-T1E_04631		hypothetical protein
DOT-T1E_1	3464504	snp	A	G	G:184 A:0	CDS	-	2164/2592	722/863	missense_variant c.2164T>C p.Trp722Arg	DOT-T1E_03203	acnM	Aconitate hydratase A
DOT-T1E_1	1000289	snp	G	A	A:171 G:0	CDS	+	223/435	75/144	missense_variant c.223G>A p.Val75Ile	DOT-T1E_00927		hypothetical protein
DOT-T1E_1	5538841	snp	T	C	C:107 T:0	CDS	-	227/231	76/76	missense_variant c.227A>G p.Asp76Gly	DOT-T1E_05052		hypothetical protein
DOT-T1E_2	5831	snp	A	G	G:198 A:0	CDS	+	235/423	79/140	missense_variant c.235A>G p.Ser79Gly	DOT-T1E_05816		hypothetical protein
DOT-T1E_1	49105	snp	C	T	T:163 C:0	CDS	+	235/1365	79/454	missense_variant c.235C>T p.Pro79Ser	DOT-T1E_00054		hypothetical protein
DOT-T1E_1	1492296	snp	T	C	C:224 T:0	CDS	-	239/747	80/248	missense_variant c.239A>G p.Asp80Gly	DOT-T1E_01323	lutR_3	HTH-type transcriptional regulator LutR
DOT-T1E_1	4524682	snp	T	C	C:249 T:0	CDS	-	244/861	82/286	missense_variant c.244A>G p.Ile82Val	DOT-T1E_04155	bla	Beta-lactamase TEM
DOT-T1E_1	5097677	snp	T	C	C:184 T:0	CDS	+	247/1458	83/485	missense_variant c.247T>C p.Ser83Pro	DOT-T1E_04683		hypothetical protein
DOT-T1E_1	1885249	snp	T	C	C:217 T:0	CDS	+	248/315	83/104	missense_variant c.248T>C p.Val83Ala	DOT-T1E_01750		hypothetical protein
DOT-T1E_1	3074354	snp	T	C	C:215 T:0	CDS	-	257/882	86/293	missense_variant c.257A>G p.Asn86Ser	DOT-T1E_02867	argP_2	HTH-type transcriptional regulator ArgP
DOT-T1E_1	5472262	snp	T	C	C:159 T:0	CDS	-	257/2244	86/747	missense_variant c.257A>G p.Asn86Ser	DOT-T1E_04995	ppk	Polyphosphate kinase
DOT-T1E_1	356263	snp	C	T	T:168 C:0	CDS	-	25/810	9/269	missense_variant c.25G>A p.Gly9Ser	DOT-T1E_00327		hypothetical protein
DOT-T1E_1	3010279	snp	T	C	C:210 T:0	CDS	-	260/402	87/133	missense_variant c.260A>G p.Tyr87Cys	DOT-T1E_02808	csgE	Curli production assembly/transport component CsgE
DOT-T1E_1	2208285	snp	A	G	G:154 A:0	CDS	+	266/1317	89/438	missense_variant c.266A>G p.Gln89Arg	DOT-T1E_02074	lgoT_2	putative L-galactonate transporter
DOT-T1E_1	5645179	snp	T	C	C:208 T:0	CDS	-	266/534	89/177	missense_variant c.266A>G p.Tyr89Cys	DOT-T1E_05154		hypothetical protein
DOT-T1E_1	3996987	snp	A	G	G:193 A:0	CDS	+	268/753	90/250	missense_variant c.268A>G p.Ile90Val	DOT-T1E_03684	yadV_2	putative fimbrial chaperone YadV
DOT-T1E_1	947150	snp	A	G	G:180 A:0	CDS	+	26/930	9/309	missense_variant c.26A>G p.Asn9Ser	DOT-T1E_00882	cheV_2	Chemotaxis protein CheV
DOT-T1E_1	540282	snp	A	G	G:180 A:0	CDS	+	26/1410	9/469	missense_variant c.26A>G p.Gln9Arg	DOT-T1E_00496	epsE	Type II secretion system protein E
DOT-T1E_1	5069106	snp	T	C	C:228 T:0	CDS	+	271/1014	91/337	missense_variant c.271T>C p.Ser91Pro	DOT-T1E_04658	fbpA	Iron-utilization periplasmic protein
DOT-T1E_1	4614271	snp	G	T	T:160 G:0	CDS	+	272/765	91/254	missense_variant c.272G>T p.Ser91Ile	DOT-T1E_04233		hypothetical protein
DOT-T1E_1	1162475	snp	A	G	G:200 A:0	CDS	+	274/1443	92/480	missense_variant c.274A>G p.Thr92Ala	DOT-T1E_01071	hisC_3	Histidinol-phosphate aminotransferase
DOT-T1E_1	6233622	snp	C	T	T:192 C:0	CDS	+	277/1002	93/333	missense_variant c.277C>T p.His93Tyr	DOT-T1E_05684	rpoA	DNA-directed RNA polymerase subunit alpha
DOT-T1E_1	3604769	snp	A	G	G:169 A:0	CDS	-	278/1347	93/448	missense_variant c.278T>C p.Met93Thr	DOT-T1E_03334	puuA_3	Gamma-glutamylputrescine synthetase PuuA
DOT-T1E_1	4749876	snp	T	C	C:108 T:0	CDS	-	2842/3225	948/1074	missense_variant c.2842A>G p.Thr948Ala	DOT-T1E_04361		hypothetical protein
DOT-T1E_1	1047832	snp	C	A	A:87 C:0	CDS	-	285/438	95/145	missense_variant c.285G>T p.Lys95Asn	DOT-T1E_00978	lrpC	HTH-type transcriptional regulator LrpC
DOT-T1E_1	6084738	snp	T	C	C:116 T:0	CDS	+	2878/2934	960/977	missense_variant c.2878T>C p.Phe960Leu	DOT-T1E_05537	glnE	Bifunctional glutamine synthetase adenylyltransferase/adenylyl-removing enzyme
DOT-T1E_1	1099384	snp	A	G	G:153 A:0	CDS	-	289/684	97/227	missense_variant c.289T>C p.Tyr97His	DOT-T1E_01022		hypothetical protein
DOT-T1E_1	5475612	snp	G	A	A:200 G:0	CDS	-	298/453	100/150	missense_variant c.298C>T p.Arg100Cys	DOT-T1E_04999		hypothetical protein
DOT-T1E_1	512419	snp	A	G	G:157 A:0	CDS	-	298/828	100/275	missense_variant c.298T>C p.Tyr100His	DOT-T1E_00475		hypothetical protein
DOT-T1E_1	964537	snp	G	A	A:186 G:0	CDS	+	2998/3570	1000/1189	missense_variant c.2998G>A p.Val1000Met	DOT-T1E_00896		hypothetical protein
DOT-T1E_1	1186175	snp	G	A	A:213 G:0	CDS	+	3142/15693	1048/5230	missense_variant c.3142G>A p.Ala1048Thr	DOT-T1E_01089	dltA_1	D-alanine--D-alanyl carrier protein ligase
DOT-T1E_1	6185903	snp	C	T	T:211 C:0	CDS	-	317/648	106/215	missense_variant c.317G>A p.Arg106His	DOT-T1E_05623	coq7	3-demethoxyubiquinol 3-hydroxylase
DOT-T1E_1	3063793	snp	T	C	C:94 T:0	CDS	+	317/327	106/108	missense_variant c.317T>C p.Leu106Pro	DOT-T1E_02854		hypothetical protein
DOT-T1E_1	4149085	snp	T	C	C:170 T:0	CDS	+	317/1089	106/362	missense_variant c.317T>C p.Val106Ala	DOT-T1E_03812		hypothetical protein
DOT-T1E_1	917142	snp	A	C	C:174 A:0	CDS	+	325/1020	109/339	missense_variant c.325A>C p.Asn109His	DOT-T1E_00848	astA	Arginine N-succinyltransferase subunit alpha
DOT-T1E_2	70544	snp	T	C	C:210 T:0	CDS	-	325/723	109/240	missense_variant c.325A>G p.Arg109Gly	DOT-T1E_05887		hypothetical protein
DOT-T1E_1	1543692	snp	C	T	T:150 C:0	CDS	+	325/471	109/156	missense_variant c.325C>T p.Pro109Ser	DOT-T1E_01391		hypothetical protein
DOT-T1E_1	4830084	snp	T	C	C:192 T:0	CDS	+	325/1563	109/520	missense_variant c.325T>C p.Phe109Leu	DOT-T1E_04432		hypothetical protein
DOT-T1E_1	871984	snp	A	G	G:170 A:0	CDS	+	32/2148	11/715	missense_variant c.32A>G p.Asp11Gly	DOT-T1E_00809	recQ	ATP-dependent DNA helicase RecQ
DOT-T1E_1	6352100	snp	C	T	T:127 C:0	CDS	-	331/750	111/249	missense_variant c.331G>A p.Val111Met	DOT-T1E_05790	cmoM	tRNA 5-carboxymethoxyuridine methyltransferase
DOT-T1E_1	2784389	snp	A	G	G:162 A:0	CDS	-	335/1854	112/617	missense_variant c.335T>C p.Leu112Pro	DOT-T1E_02586	vgrG1_3	Actin cross-linking toxin VgrG1
DOT-T1E_1	3467613	snp	A	G	G:213 A:0	CDS	-	341/1128	114/375	missense_variant c.341T>C p.Leu114Pro	DOT-T1E_03204	prpC	2-methylcitrate synthase
DOT-T1E_1	5588040	snp	C	T	T:168 C:0	CDS	-	349/1251	117/416	missense_variant c.349G>A p.Ala117Thr	DOT-T1E_05094	czcB_2	Cobalt-zinc-cadmium resistance protein CzcB
DOT-T1E_1	3233133	snp	T	C	C:164 T:0	CDS	-	352/486	118/161	missense_variant c.352A>G p.Thr118Ala	DOT-T1E_02994		IS66 family transposase ISPpu30
DOT-T1E_1	4599351	snp	T	C	C:177 T:0	CDS	-	358/792	120/263	missense_variant c.358A>G p.Thr120Ala	DOT-T1E_04222	catD_2	3-oxoadipate enol-lactonase 2
DOT-T1E_1	235769	snp	T	G	G:171 T:0	CDS	-	359/1557	120/518	missense_variant c.359A>C p.Gln120Pro	DOT-T1E_00211	norR1	Nitric oxide reductase transcription regulator NorR1
DOT-T1E_1	207895	snp	C	T	T:221 C:0	CDS	-	35/735	12/244	missense_variant c.35G>A p.Cys12Tyr	DOT-T1E_00204		hypothetical protein
DOT-T1E_1	2806550	snp	G	A	A:207 G:0	CDS	+	3646/3804	1216/1267	missense_variant c.3646G>A p.Ala1216Thr	DOT-T1E_02606		hypothetical protein
DOT-T1E_1	1426452	snp	T	C	C:252 T:0	CDS	+	364/2271	122/756	missense_variant c.364T>C p.Phe122Leu	DOT-T1E_01262	clpA	ATP-dependent Clp protease ATP-binding subunit ClpA
DOT-T1E_1	739724	snp	A	G	G:211 A:0	CDS	-	367/2067	123/688	missense_variant c.367T>C p.Phe123Leu	DOT-T1E_00679	mcpU_1	Methyl-accepting chemotaxis protein McpU
DOT-T1E_1	5410436	snp	T	C	C:143 T:0	CDS	-	370/786	124/261	missense_variant c.370A>G p.Thr124Ala	DOT-T1E_04941	metQ_1	putative D-methionine-binding lipoprotein MetQ
DOT-T1E_1	1729976	snp	T	C	C:173 T:0	CDS	+	370/717	124/238	missense_variant c.370T>C p.Cys124Arg	DOT-T1E_01624	arcA_2	Aerobic respiration control protein ArcA
DOT-T1E_1	2109923	snp	G	A	A:201 G:0	CDS	-	373/978	125/325	missense_variant c.373C>T p.Arg125Cys	DOT-T1E_01976		hypothetical protein
DOT-T1E_1	4282728	snp	T	C	C:221 T:0	CDS	-	374/612	125/203	missense_variant c.374A>G p.Asp125Gly	DOT-T1E_03928	cobO_1	Corrinoid adenosyltransferase
DOT-T1E_1	797728	snp	C	A	A:189 C:0	CDS	+	376/1209	126/402	missense_variant c.376C>A p.Leu126Ile	DOT-T1E_00736		hypothetical protein
DOT-T1E_1	4513168	snp	T	C	C:183 T:0	CDS	+	3773/4527	1258/1508	missense_variant c.3773T>C p.Met1258Thr	DOT-T1E_04146	shlA	Hemolysin
DOT-T1E_1	1621705	snp	C	T	T:137 C:0	CDS	+	3775/8820	1259/2939	missense_variant c.3775C>T p.Leu1259Phe	DOT-T1E_01505		hypothetical protein
DOT-T1E_1	5359433	snp	T	C	C:144 T:0	CDS	-	380/666	127/221	missense_variant c.380A>G p.Gln127Arg	DOT-T1E_04894		hypothetical protein
DOT-T1E_1	5137957	snp	A	G	G:174 A:0	CDS	+	380/606	127/201	missense_variant c.380A>G p.His127Arg	DOT-T1E_04713		hypothetical protein
DOT-T1E_1	531144	snp	C	T	T:213 C:0	CDS	+	3887/3900	1296/1299	missense_variant c.3887C>T p.Ala1296Val	DOT-T1E_00486	purL	Phosphoribosylformylglycinamidine synthase
DOT-T1E_1	4589587	snp	G	A	A:204 G:0	CDS	-	388/633	130/210	missense_variant c.388C>T p.Arg130Cys	DOT-T1E_04215	ttgR	HTH-type transcriptional regulator TtgR
DOT-T1E_1	2215254	snp	C	T	T:236 C:0	CDS	+	389/915	130/304	missense_variant c.389C>T p.Ala130Val	DOT-T1E_02078	xerC_3	Tyrosine recombinase XerC
DOT-T1E_1	5405658	snp	T	C	C:211 T:0	CDS	-	394/927	132/308	missense_variant c.394A>G p.Thr132Ala	DOT-T1E_04937	menH_5	2-succinyl-6-hydroxy-2, 4-cyclohexadiene-1-carboxylate synthase
DOT-T1E_1	1892290	snp	G	A	A:189 G:0	CDS	+	397/1188	133/395	missense_variant c.397G>A p.Val133Met	DOT-T1E_01759		hypothetical protein
DOT-T1E_1	5231520	snp	T	C	C:239 T:0	CDS	+	400/771	134/256	missense_variant c.400T>C p.Phe134Leu	DOT-T1E_04789	ubiE	Ubiquinone/menaquinone biosynthesis C-methyltransferase UbiE
DOT-T1E_1	2032116	snp	T	C	C:177 T:0	CDS	+	401/1686	134/561	missense_variant c.401T>C p.Val134Ala	DOT-T1E_01900	ilvG	Acetolactate synthase isozyme 2 large subunit
DOT-T1E_1	2152580	snp	G	A	A:129 G:0	CDS	+	407/1383	136/460	missense_variant c.407G>A p.Gly136Asp	DOT-T1E_02026		hypothetical protein
DOT-T1E_1	3520190	snp	T	C	C:226 T:0	CDS	+	413/699	138/232	missense_variant c.413T>C p.Val138Ala	DOT-T1E_03257	lutR_7	HTH-type transcriptional regulator LutR
DOT-T1E_1	3401628	snp	G	A	A:174 G:0	CDS	-	416/1191	139/396	missense_variant c.416C>T p.Ala139Val	DOT-T1E_03148	nepI_2	Purine ribonucleoside efflux pump NepI
DOT-T1E_2	37487	snp	T	C	C:152 T:0	CDS	-	427/510	143/169	missense_variant c.427A>G p.Thr143Ala	DOT-T1E_05847		hypothetical protein
DOT-T1E_1	4019677	snp	T	C	C:138 T:0	CDS	+	4283/4899	1428/1632	missense_variant c.4283T>C p.Leu1428Pro	DOT-T1E_03695		hypothetical protein
DOT-T1E_1	3411166	snp	C	A	A:91 C:0	CDS	-	42/609	14/202	missense_variant c.42G>T p.Met14Ile	DOT-T1E_03160		hypothetical protein
DOT-T1E_1	4380180	snp	C	A	A:163 C:0	CDS	+	435/2487	145/828	missense_variant c.435C>A p.Phe145Leu	DOT-T1E_04022	plsB	Glycerol-3-phosphate acyltransferase
DOT-T1E_1	1206490	snp	G	A	A:191 G:0	CDS	+	4363/10299	1455/3432	missense_variant c.4363G>A p.Asp1455Asn	DOT-T1E_01091	lgrB_2	Linear gramicidin synthase subunit B
DOT-T1E_1	3549659	snp	T	C	C:173 T:0	CDS	+	43/549	15/182	missense_variant c.43T>C p.Tyr15His	DOT-T1E_03284	sttH_1	Streptothricin hydrolase
DOT-T1E_1	4331881	snp	T	C	C:208 T:0	CDS	-	440/1059	147/352	missense_variant c.440A>G p.Asp147Gly	DOT-T1E_03980	truD	tRNA pseudouridine synthase D
DOT-T1E_1	1961996	snp	A	G	G:130 A:0	CDS	-	440/1266	147/421	missense_variant c.440T>C p.Leu147Pro	DOT-T1E_01829		hypothetical protein
DOT-T1E_1	1256288	snp	A	G	G:215 A:0	CDS	+	442/2655	148/884	missense_variant c.442A>G p.Asn148Asp	DOT-T1E_01125	kdpD	Sensor protein KdpD
DOT-T1E_1	3187887	snp	A	G	G:209 A:0	CDS	+	449/1689	150/562	missense_variant c.449A>G p.His150Arg	DOT-T1E_02961	ksdD	3-oxosteroid 1-dehydrogenase
DOT-T1E_1	6308332	snp	T	C	C:182 T:0	CDS	-	449/1521	150/506	missense_variant c.449A>G p.His150Arg	DOT-T1E_05756	adh_3	Aldehyde dehydrogenase
DOT-T1E_1	3298574	snp	C	T	T:173 C:0	CDS	+	449/717	150/238	missense_variant c.449C>T p.Pro150Leu	DOT-T1E_03043	galC	4-carboxy-4-hydroxy-2-oxoadipic acid aldolase
DOT-T1E_1	3457081	snp	T	C	C:145 T:0	CDS	+	44/357	15/118	missense_variant c.44T>C p.Leu15Pro	DOT-T1E_03198	queD	6-carboxy-5,6,7,8-tetrahydropterin synthase
DOT-T1E_1	5221679	snp	C	T	T:219 C:0	CDS	+	457/852	153/283	missense_variant c.457C>T p.Pro153Ser	DOT-T1E_04782	catD_3	3-oxoadipate enol-lactonase 2
DOT-T1E_1	2597481	snp	A	G	G:203 A:0	CDS	+	461/1320	154/439	missense_variant c.461A>G p.Tyr154Cys	DOT-T1E_02417	paaK	Phenylacetate-coenzyme A ligase
DOT-T1E_1	3963063	snp	G	A	A:188 G:0	CDS	-	461/636	154/211	missense_variant c.461C>T p.Pro154Leu	DOT-T1E_03651		hypothetical protein
DOT-T1E_1	2599027	snp	T	C	C:174 T:0	CDS	+	461/990	154/329	missense_variant c.461T>C p.Val154Ala	DOT-T1E_02418	paaA	1,2-phenylacetyl-CoA epoxidase, subunit A
DOT-T1E_1	314795	snp	G	A	A:203 G:0	CDS	+	470/786	157/261	missense_variant c.470G>A p.Gly157Glu	DOT-T1E_00289	cysE	Serine acetyltransferase
DOT-T1E_1	6035980	snp	T	C	C:220 T:0	CDS	+	472/978	158/325	missense_variant c.472T>C p.Ser158Pro	DOT-T1E_05501		hypothetical protein
DOT-T1E_1	3600081	snp	T	C	C:125 T:0	CDS	-	473/522	158/173	missense_variant c.473A>G p.Gln158Arg	DOT-T1E_03330	proQ	RNA chaperone ProQ
DOT-T1E_1	6246505	snp	C	T	T:196 C:0	CDS	+	475/2430	159/809	missense_variant c.475C>T p.Arg159Cys	DOT-T1E_05695	fdoG_2	Formate dehydrogenase-O major subunit
DOT-T1E_1	1073187	snp	G	A	A:151 G:0	CDS	-	47/1350	16/449	missense_variant c.47C>T p.Pro16Leu	DOT-T1E_01001	adeP_1	Adenine permease AdeP
DOT-T1E_2	117320	snp	A	C	C:243 A:0	CDS	+	484/1149	162/382	missense_variant c.484A>C p.Ile162Leu	DOT-T1E_05936		hypothetical protein
DOT-T1E_1	1296088	snp	C	T	T:164 C:0	CDS	-	484/498	162/165	missense_variant c.484G>A p.Glu162Lys	DOT-T1E_01158	nuoE_1	NADH-quinone oxidoreductase subunit E
DOT-T1E_1	6351174	snp	A	G	G:217 A:0	CDS	-	485/636	162/211	missense_variant c.485T>C p.Val162Ala	DOT-T1E_05789		hypothetical protein
DOT-T1E_1	2938138	snp	G	A	A:209 G:0	CDS	-	491/1047	164/348	missense_variant c.491C>T p.Ala164Val	DOT-T1E_02741	tam_1	Trans-aconitate 2-methyltransferase
DOT-T1E_1	4405840	snp	A	G	G:109 A:0	CDS	+	497/729	166/242	missense_variant c.497A>G p.Glu166Gly	DOT-T1E_04047		hypothetical protein
DOT-T1E_1	3844515	snp	T	C	C:149 T:0	CDS	-	49/1239	17/412	missense_variant c.49A>G p.Thr17Ala	DOT-T1E_03542	fadB_3	Fatty acid oxidation complex subunit alpha
DOT-T1E_1	1758686	snp	A	G	G:198 A:0	CDS	+	503/2097	168/698	missense_variant c.503A>G p.Asp168Gly	DOT-T1E_01648		hypothetical protein
DOT-T1E_1	1721280	snp	A	G	G:248 A:0	CDS	+	509/714	170/237	missense_variant c.509A>G p.Asp170Gly	DOT-T1E_01616		hypothetical protein
DOT-T1E_1	3997231	snp	T	C	C:183 T:0	CDS	+	512/753	171/250	missense_variant c.512T>C p.Val171Ala	DOT-T1E_03684	yadV_2	putative fimbrial chaperone YadV
DOT-T1E_1	3117707	snp	G	A	A:184 G:0	CDS	+	523/1269	175/422	missense_variant c.523G>A p.Gly175Ser	DOT-T1E_02903	oprB_3	Porin B
DOT-T1E_1	3948443	snp	C	T	T:183 C:0	CDS	-	523/972	175/323	missense_variant c.523G>A p.Gly175Ser	DOT-T1E_03632	dusC	tRNA-dihydrouridine(16) synthase
DOT-T1E_1	4347701	snp	G	A	A:99 G:0	CDS	-	524/624	175/207	missense_variant c.524C>T p.Ala175Val	DOT-T1E_03993	rnhB	Ribonuclease HII
DOT-T1E_1	2307465	snp	C	T	T:237 C:0	CDS	+	529/1572	177/523	missense_variant c.529C>T p.Arg177Cys	DOT-T1E_02164		hypothetical protein
DOT-T1E_1	1048784	snp	G	A	A:154 G:0	CDS	+	535/924	179/307	missense_variant c.535G>A p.Ala179Thr	DOT-T1E_00979		hypothetical protein
DOT-T1E_1	2875815	snp	T	C	C:192 T:0	CDS	+	539/990	180/329	missense_variant c.539T>C p.Leu180Pro	DOT-T1E_02676	iolS_1	Aldo-keto reductase IolS
DOT-T1E_1	2960809	snp	T	C	C:192 T:0	CDS	+	539/681	180/226	missense_variant c.539T>C p.Val180Ala	DOT-T1E_02760	cusR	Transcriptional regulatory protein CusR
DOT-T1E_1	4676522	snp	C	T	T:227 C:0	CDS	-	542/1350	181/449	missense_variant c.542G>A p.Gly181Asp	DOT-T1E_04291		hypothetical protein
DOT-T1E_1	4448831	snp	T	G	G:115 T:0	CDS	+	544/615	182/204	missense_variant c.544T>G p.Leu182Val	DOT-T1E_04085		hypothetical protein
DOT-T1E_1	5093287	snp	A	G	G:178 A:0	CDS	+	545/1536	182/511	missense_variant c.545A>G p.His182Arg	DOT-T1E_04679		hypothetical protein
DOT-T1E_1	6319809	snp	C	T	T:206 C:0	CDS	-	547/978	183/325	missense_variant c.547G>A p.Ala183Thr	DOT-T1E_05766	acoA	Acetoin:2,6-dichlorophenolindophenol oxidoreductase subunit alpha
DOT-T1E_1	5921562	snp	A	C	C:208 A:0	CDS	+	554/1182	185/393	missense_variant c.554A>C p.Gln185Pro	DOT-T1E_05392		hypothetical protein
DOT-T1E_1	5857156	snp	A	G	G:188 A:0	CDS	+	554/1947	185/648	missense_variant c.554A>G p.His185Arg	DOT-T1E_05350		hypothetical protein
DOT-T1E_1	5899607	snp	A	G	G:150 A:0	CDS	+	560/744	187/247	missense_variant c.560A>G p.Asp187Gly	DOT-T1E_05369	lytR	Sensory transduction protein LytR
DOT-T1E_1	2037917	snp	A	G	G:186 A:0	CDS	+	560/939	187/312	missense_variant c.560A>G p.Gln187Arg	DOT-T1E_01904	livH_5	High-affinity branched-chain amino acid transport system permease protein LivH
DOT-T1E_1	2140757	snp	A	G	G:177 A:0	CDS	-	562/1539	188/512	missense_variant c.562T>C p.Phe188Leu	DOT-T1E_02015		hypothetical protein
DOT-T1E_1	5346159	snp	T	C	C:167 T:0	CDS	-	563/723	188/240	missense_variant c.563A>G p.Tyr188Cys	DOT-T1E_04880	trmB	tRNA (guanine-N(7)-)-methyltransferase
DOT-T1E_1	5971575	snp	T	C	C:203 T:0	CDS	+	563/567	188/188	missense_variant c.563T>C p.Leu188Pro	DOT-T1E_05439	nudE	ADP compounds hydrolase NudE
DOT-T1E_1	947689	snp	T	C	C:226 T:0	CDS	+	565/930	189/309	missense_variant c.565T>C p.Ser189Pro	DOT-T1E_00882	cheV_2	Chemotaxis protein CheV
DOT-T1E_1	4498375	snp	G	A	A:226 G:0	CDS	-	572/1377	191/458	missense_variant c.572C>T p.Thr191Ile	DOT-T1E_04134	ffh	Signal recognition particle protein
DOT-T1E_1	536959	snp	G	A	A:197 G:0	CDS	+	574/1653	192/550	missense_variant c.574G>A p.Ala192Thr	DOT-T1E_00493		hypothetical protein
DOT-T1E_1	467451	snp	C	T	T:116 C:0	CDS	-	58/1377	20/458	missense_variant c.58G>A p.Ala20Thr	DOT-T1E_00436	tdcG_1	L-serine dehydratase TdcG
DOT-T1E_1	5338566	snp	G	A	A:128 G:0	CDS	-	590/999	197/332	missense_variant c.590C>T p.Pro197Leu	DOT-T1E_04870	pilT_1	Twitching mobility protein
DOT-T1E_1	510872	snp	C	T	T:204 C:0	CDS	-	595/1674	199/557	missense_variant c.595G>A p.Val199Met	DOT-T1E_00474	leuA_2	2-isopropylmalate synthase
DOT-T1E_1	6311712	snp	C	T	T:192 C:0	CDS	+	596/1350	199/449	missense_variant c.596C>T p.Ser199Leu	DOT-T1E_05758	mpl	UDP-N-acetylmuramate--L-alanyl-gamma-D-glutamyl- meso-2,6-diaminoheptandioate ligase
DOT-T1E_1	4371993	snp	A	G	G:207 A:0	CDS	+	599/1206	200/401	missense_variant c.599A>G p.Gln200Arg	DOT-T1E_04014	csdA	Cysteine desulfurase CsdA
DOT-T1E_1	2720711	snp	G	A	A:191 G:0	CDS	-	59/1377	20/458	missense_variant c.59C>T p.Thr20Ile	DOT-T1E_02531	sdaB	L-serine dehydratase 2
DOT-T1E_1	102812	snp	C	A	A:215 C:0	CDS	-	601/987	201/328	missense_variant c.601G>T p.Ala201Ser	DOT-T1E_00107	fecR_1	Protein FecR
DOT-T1E_1	4386072	snp	A	G	G:202 A:0	CDS	-	602/3066	201/1021	missense_variant c.602T>C p.Val201Ala	DOT-T1E_04025	mdtB_2	Multidrug resistance protein MdtB
DOT-T1E_1	5021259	snp	T	C	C:183 T:0	CDS	+	605/1407	202/468	missense_variant c.605T>C p.Phe202Ser	DOT-T1E_04608	cycA_1	D-serine/D-alanine/glycine transporter
DOT-T1E_1	3555831	snp	A	G	G:199 A:0	CDS	+	613/1680	205/559	missense_variant c.613A>G p.Ile205Val	DOT-T1E_03289	mrpD	Na(+)/H(+) antiporter subunit D
DOT-T1E_1	2157616	snp	A	G	G:125 A:0	CDS	+	616/1305	206/434	missense_variant c.616A>G p.Ser206Gly	DOT-T1E_02029	cmtAb	p-cumate 2,3-dioxygenase system, large oxygenase component
DOT-T1E_1	1313048	snp	A	G	G:164 A:0	CDS	-	616/897	206/298	missense_variant c.616T>C p.Phe206Leu	DOT-T1E_01172	gcvA_3	Glycine cleavage system transcriptional activator
DOT-T1E_1	3436285	snp	G	A	A:224 G:0	CDS	-	620/2298	207/765	missense_variant c.620C>T p.Pro207Leu	DOT-T1E_03177	fimD_1	Outer membrane usher protein FimD
DOT-T1E_1	3059610	snp	A	G	G:183 A:0	CDS	-	620/1467	207/488	missense_variant c.620T>C p.Val207Ala	DOT-T1E_02849		hypothetical protein
DOT-T1E_1	24396	snp	C	T	T:246 C:0	CDS	-	622/1410	208/469	missense_variant c.622G>A p.Ala208Thr	DOT-T1E_00024	aam_1	Acylamidase
DOT-T1E_1	5473882	snp	T	C	C:200 T:0	CDS	-	623/1296	208/431	missense_variant c.623A>G p.Asp208Gly	DOT-T1E_04997		hypothetical protein
DOT-T1E_1	5482473	snp	T	C	C:163 T:0	CDS	+	623/831	208/276	missense_variant c.623T>C p.Val208Ala	DOT-T1E_05005	dapF	Diaminopimelate epimerase
DOT-T1E_1	2490516	snp	A	G	G:225 A:0	CDS	+	629/906	210/301	missense_variant c.629A>G p.Asp210Gly	DOT-T1E_02322	pgrR_1	HTH-type transcriptional regulator PgrR
DOT-T1E_1	5756405	snp	A	G	G:153 A:0	CDS	+	62/897	21/298	missense_variant c.62A>G p.Asn21Ser	DOT-T1E_05255	trpI_2	HTH-type transcriptional regulator TrpI
DOT-T1E_1	3010079	snp	T	C	C:230 T:0	CDS	-	62/414	21/137	missense_variant c.62A>G p.Gln21Arg	DOT-T1E_02807		hypothetical protein
DOT-T1E_1	3280864	snp	A	G	G:167 A:0	CDS	+	634/996	212/331	missense_variant c.634A>G p.Thr212Ala	DOT-T1E_03027	ghrB_2	Glyoxylate/hydroxypyruvate reductase B
DOT-T1E_1	155843	snp	C	T	T:188 C:0	CDS	-	650/1509	217/502	missense_variant c.650G>A p.Gly217Asp	DOT-T1E_00158	mqo_1	Malate:quinone oxidoreductase
DOT-T1E_1	3727740	snp	T	C	C:174 T:0	CDS	+	652/696	218/231	missense_variant c.652T>C p.Ser218Pro	DOT-T1E_03442		hypothetical protein
DOT-T1E_1	4632100	snp	G	A	A:181 G:0	CDS	-	656/843	219/280	missense_variant c.656C>T p.Ala219Val	DOT-T1E_04250	mscS	Small-conductance mechanosensitive channel
DOT-T1E_1	4311243	snp	T	C	C:104 T:0	CDS	-	658/672	220/223	missense_variant c.658A>G p.Thr220Ala	DOT-T1E_03957		hypothetical protein
DOT-T1E_1	2208084	snp	A	G	G:184 A:0	CDS	+	65/1317	22/438	missense_variant c.65A>G p.Asn22Ser	DOT-T1E_02074	lgoT_2	putative L-galactonate transporter
DOT-T1E_1	5051630	snp	C	T	T:171 C:0	CDS	+	665/1206	222/401	missense_variant c.665C>T p.Thr222Met	DOT-T1E_04639	pncB2	Nicotinate phosphoribosyltransferase 2
DOT-T1E_1	182318	snp	G	T	T:162 G:0	CDS	-	667/1191	223/396	missense_variant c.667C>A p.Leu223Ile	DOT-T1E_00183	mgtA	GDP-mannose-dependent alpha-mannosyltransferase
DOT-T1E_1	5083282	snp	G	T	T:199 G:0	CDS	-	668/1902	223/633	missense_variant c.668C>A p.Pro223Gln	DOT-T1E_04669	mutL	DNA mismatch repair protein MutL
DOT-T1E_1	4499889	snp	G	A	A:168 G:0	CDS	+	673/852	225/283	missense_variant c.673G>A p.Ala225Thr	DOT-T1E_04135		hypothetical protein
DOT-T1E_1	1779403	snp	A	G	G:167 A:0	CDS	+	682/1353	228/450	missense_variant c.682A>G p.Thr228Ala	DOT-T1E_01663	genK_1	Gentisate transporter
DOT-T1E_1	4252670	snp	T	C	C:180 T:0	CDS	+	683/921	228/306	missense_variant c.683T>C p.Val228Ala	DOT-T1E_03899	rdgC	Recombination-associated protein RdgC
DOT-T1E_1	1066434	snp	G	A	A:218 G:0	CDS	-	685/1356	229/451	missense_variant c.685C>T p.Pro229Ser	DOT-T1E_00995	uacT_1	Uric acid transporter UacT
DOT-T1E_1	3957885	snp	T	C	C:172 T:0	CDS	-	707/2016	236/671	missense_variant c.707A>G p.Lys236Arg	DOT-T1E_03645	uvrB	UvrABC system protein B
DOT-T1E_1	3149556	snp	A	C	C:188 A:0	CDS	-	708/1026	236/341	missense_variant c.708T>G p.Asn236Lys	DOT-T1E_02926	dpkA	Delta(1)-pyrroline-2-carboxylate/Delta(1)- piperideine-2-carboxylate reductase
DOT-T1E_1	1578813	snp	A	G	G:203 A:0	CDS	-	710/951	237/316	missense_variant c.710T>C p.Val237Ala	DOT-T1E_01442	cysH_1	Phosphoadenosine phosphosulfate reductase
DOT-T1E_1	1392397	snp	A	G	G:215 A:0	CDS	+	719/1506	240/501	missense_variant c.719A>G p.Asp240Gly	DOT-T1E_01233	zwf_2	Glucose-6-phosphate 1-dehydrogenase
DOT-T1E_1	5550588	snp	G	C	C:200 G:0	CDS	+	719/1608	240/535	missense_variant c.719G>C p.Gly240Ala	DOT-T1E_05063		hypothetical protein
DOT-T1E_1	2748545	snp	T	C	C:206 T:0	CDS	+	719/906	240/301	missense_variant c.719T>C p.Val240Ala	DOT-T1E_02557	cynR_3	HTH-type transcriptional regulator CynR
DOT-T1E_1	4632025	snp	C	T	T:129 C:0	CDS	-	731/843	244/280	missense_variant c.731G>A p.Gly244Asp	DOT-T1E_04250	mscS	Small-conductance mechanosensitive channel
DOT-T1E_1	4267228	snp	A	G	G:197 A:0	CDS	+	73/483	25/160	missense_variant c.73A>G p.Thr25Ala	DOT-T1E_03910		hypothetical protein
DOT-T1E_1	361197	snp	G	A	A:205 G:0	CDS	-	73/927	25/308	missense_variant c.73C>T p.His25Tyr	DOT-T1E_00331	dppC	Dipeptide transport system permease protein DppC
DOT-T1E_1	1635764	snp	C	T	T:157 C:0	CDS	-	73/237	25/78	missense_variant c.73G>A p.Val25Ile	DOT-T1E_01521		hypothetical protein
DOT-T1E_1	2368640	snp	A	G	G:187 A:0	CDS	-	73/2178	25/725	missense_variant c.73T>C p.Phe25Leu	DOT-T1E_02215		hypothetical protein
DOT-T1E_1	1870254	snp	A	G	G:178 A:0	CDS	+	740/1497	247/498	missense_variant c.740A>G p.His247Arg	DOT-T1E_01739	hisC_4	Histidinol-phosphate aminotransferase
DOT-T1E_1	2761909	snp	A	G	G:174 A:0	CDS	-	743/774	248/257	missense_variant c.743T>C p.Val248Ala	DOT-T1E_02569		hypothetical protein
DOT-T1E_1	4794138	snp	A	G	G:182 A:0	CDS	-	743/765	248/254	missense_variant c.743T>C p.Val248Ala	DOT-T1E_04404		hypothetical protein
DOT-T1E_1	6150587	snp	G	A	A:174 G:0	CDS	-	745/1569	249/522	missense_variant c.745C>T p.Pro249Ser	DOT-T1E_05592		hypothetical protein
DOT-T1E_1	3688575	snp	G	A	A:154 G:0	CDS	-	749/885	250/294	missense_variant c.749C>T p.Pro250Leu	DOT-T1E_03409		hypothetical protein
DOT-T1E_1	5501294	snp	G	A	A:193 G:0	CDS	+	74/987	25/328	missense_variant c.74G>A p.Gly25Asp	DOT-T1E_05022	cdhR_7	HTH-type transcriptional regulator CdhR
DOT-T1E_1	1466673	snp	C	T	T:188 C:0	CDS	+	763/906	255/301	missense_variant c.763C>T p.Pro255Ser	DOT-T1E_01303	purF_1	Amidophosphoribosyltransferase
DOT-T1E_1	3178150	snp	T	C	C:183 T:0	CDS	+	763/897	255/298	missense_variant c.763T>C p.Phe255Leu	DOT-T1E_02952		hypothetical protein
DOT-T1E_1	3403192	snp	G	A	A:189 G:0	CDS	-	767/921	256/306	missense_variant c.767C>T p.Thr256Met	DOT-T1E_03150	gcvA_5	Glycine cleavage system transcriptional activator
DOT-T1E_1	6167130	snp	A	G	G:220 A:0	CDS	+	776/2388	259/795	missense_variant c.776A>G p.Gln259Arg	DOT-T1E_05606	mltF_5	Membrane-bound lytic murein transglycosylase F
DOT-T1E_1	3149488	snp	T	C	C:184 T:0	CDS	-	776/1026	259/341	missense_variant c.776A>G p.Glu259Gly	DOT-T1E_02926	dpkA	Delta(1)-pyrroline-2-carboxylate/Delta(1)- piperideine-2-carboxylate reductase
DOT-T1E_1	3964520	snp	A	G	G:85 A:0	CDS	-	776/783	259/260	missense_variant c.776T>C p.Val259Ala	DOT-T1E_03652	ycfH	putative metal-dependent hydrolase YcfH
DOT-T1E_1	1651076	snp	G	A	A:115 G:0	CDS	+	782/840	261/279	missense_variant c.782G>A p.Cys261Tyr	DOT-T1E_01541	gtaB	UTP--glucose-1-phosphate uridylyltransferase
DOT-T1E_1	62781	snp	G	A	A:215 G:0	CDS	+	787/885	263/294	missense_variant c.787G>A p.Ala263Thr	DOT-T1E_00067	gcvA_1	Glycine cleavage system transcriptional activator
DOT-T1E_1	1210042	snp	A	G	G:205 A:0	CDS	+	7915/10299	2639/3432	missense_variant c.7915A>G p.Ser2639Gly	DOT-T1E_01091	lgrB_2	Linear gramicidin synthase subunit B
DOT-T1E_1	3183114	snp	C	T	T:111 C:0	CDS	+	793/891	265/296	missense_variant c.793C>T p.His265Tyr	DOT-T1E_02955		hypothetical protein
DOT-T1E_1	551561	snp	A	G	G:151 A:0	CDS	-	79/3150	27/1049	missense_variant c.79T>C p.Ser27Pro	DOT-T1E_00507		hypothetical protein
DOT-T1E_1	2864634	snp	T	C	C:173 T:0	CDS	-	7/369	3/122	missense_variant c.7A>G p.Asn3Asp	DOT-T1E_02661		hypothetical protein
DOT-T1E_1	5316347	snp	T	C	C:185 T:0	CDS	-	803/4446	268/1481	missense_variant c.803A>G p.Asp268Gly	DOT-T1E_04852	gltB	Glutamate synthase [NADPH] large chain
DOT-T1E_1	4981006	snp	G	A	A:217 G:0	CDS	-	803/1002	268/333	missense_variant c.803C>T p.Pro268Leu	DOT-T1E_04569	rlpA_2	Endolytic peptidoglycan transglycosylase RlpA
DOT-T1E_1	1664782	snp	A	G	G:191 A:0	CDS	+	80/222	27/73	missense_variant c.80A>G p.Asp27Gly	DOT-T1E_01554	mbtH	Protein MbtH
DOT-T1E_1	3387003	snp	G	A	A:193 G:0	CDS	-	812/834	271/277	missense_variant c.812C>T p.Ala271Val	DOT-T1E_03142		hypothetical protein
DOT-T1E_1	5633653	snp	T	C	C:101 T:0	CDS	-	827/885	276/294	missense_variant c.827A>G p.Tyr276Cys	DOT-T1E_05145	cheB_4	Protein-glutamate methylesterase/protein-glutamine glutaminase
DOT-T1E_1	3824280	snp	T	C	C:89 T:0	CDS	+	829/840	277/279	missense_variant c.829T>C p.Ser277Pro	DOT-T1E_03526	frlR	putative fructoselysine utilization operon transcriptional repressor
DOT-T1E_1	5190971	snp	T	C	C:131 T:0	CDS	+	83/789	28/262	missense_variant c.83T>C p.Val28Ala	DOT-T1E_04756		hypothetical protein
DOT-T1E_1	6205046	snp	T	C	C:188 T:0	CDS	+	83/480	28/159	missense_variant c.83T>C p.Val28Ala	DOT-T1E_05647	nusG	Transcription termination/antitermination protein NusG
DOT-T1E_1	1874493	snp	A	G	G:217 A:0	CDS	+	844/2715	282/904	missense_variant c.844A>G p.Thr282Ala	DOT-T1E_01741	mgtB	Magnesium-transporting ATPase, P-type 1
DOT-T1E_1	4527101	snp	T	C	C:233 T:0	CDS	+	848/1173	283/390	missense_variant c.848T>C p.Val283Ala	DOT-T1E_04157	gcd_3	Quinoprotein glucose dehydrogenase
DOT-T1E_1	2599416	snp	T	C	C:180 T:0	CDS	+	850/990	284/329	missense_variant c.850T>C p.Phe284Leu	DOT-T1E_02418	paaA	1,2-phenylacetyl-CoA epoxidase, subunit A
DOT-T1E_1	225860	snp	C	T	T:116 C:0	CDS	-	8521/20217	2841/6738	missense_variant c.8521G>A p.Gly2841Ser	DOT-T1E_00210		hypothetical protein
DOT-T1E_1	2700331	snp	A	G	G:155 A:0	CDS	-	865/1359	289/452	missense_variant c.865T>C p.Phe289Leu	DOT-T1E_02515	cbdA	2-halobenzoate 1,2-dioxygenase large subunit
DOT-T1E_1	3641026	snp	G	A	A:186 G:0	CDS	-	884/1464	295/487	missense_variant c.884C>T p.Ala295Val	DOT-T1E_03372	gap2	Glyceraldehyde-3-phosphate dehydrogenase-like protein
DOT-T1E_1	2993708	snp	T	C	C:241 T:0	CDS	-	902/1431	301/476	missense_variant c.902A>G p.Asn301Ser	DOT-T1E_02793	moaA_2	GTP 3',8-cyclase
DOT-T1E_1	4167637	snp	A	G	G:153 A:0	CDS	-	926/1095	309/364	missense_variant c.926T>C p.Leu309Pro	DOT-T1E_03824	pheA	Bifunctional chorismate mutase/prephenate dehydratase
DOT-T1E_1	2086770	snp	G	A	A:236 G:0	CDS	-	928/1788	310/595	missense_variant c.928C>T p.Arg310Cys	DOT-T1E_01956	ydaP	Putative thiamine pyrophosphate-containing protein YdaP
DOT-T1E_1	6322644	snp	C	T	T:132 C:0	CDS	+	928/1854	310/617	missense_variant c.928C>T p.Pro310Ser	DOT-T1E_05768	acoR_6	Acetoin catabolism regulatory protein
DOT-T1E_1	2894073	snp	C	T	T:146 C:0	CDS	-	928/1002	310/333	missense_variant c.928G>A p.Val310Ile	DOT-T1E_02697	pikAII_2	Narbonolide/10-deoxymethynolide synthase PikA2, modules 3 and 4
DOT-T1E_1	2158407	snp	T	C	C:194 T:0	CDS	+	92/543	31/180	missense_variant c.92T>C p.Leu31Pro	DOT-T1E_02030	cmtAc	p-cumate 2,3-dioxygenase system, small oxygenase component
DOT-T1E_1	225067	snp	A	G	G:238 A:0	CDS	-	9314/20217	3105/6738	missense_variant c.9314T>C p.Val3105Ala	DOT-T1E_00210		hypothetical protein
DOT-T1E_1	2557835	snp	G	A	A:209 G:0	CDS	-	932/1509	311/502	missense_variant c.932C>T p.Ala311Val	DOT-T1E_02379	ttgF_3	Toluene efflux pump outer membrane protein TtgF
DOT-T1E_1	1847226	snp	G	T	T:154 G:0	CDS	+	935/3621	312/1206	missense_variant c.935G>T p.Gly312Val	DOT-T1E_01724		hypothetical protein
DOT-T1E_1	1254017	snp	A	G	G:203 A:0	CDS	+	943/2055	315/684	missense_variant c.943A>G p.Thr315Ala	DOT-T1E_01123	kdpB_1	Potassium-transporting ATPase ATP-binding subunit
DOT-T1E_1	5402140	snp	G	A	A:187 G:0	CDS	-	94/477	32/158	missense_variant c.94C>T p.Pro32Ser	DOT-T1E_04932		hypothetical protein
DOT-T1E_1	2871179	snp	T	C	C:219 T:0	CDS	-	968/1233	323/410	missense_variant c.968A>G p.Lys323Arg	DOT-T1E_02671	yfdE	Acetyl-CoA:oxalate CoA-transferase
DOT-T1E_1	3265637	snp	G	A	A:216 G:0	CDS	-	968/1413	323/470	missense_variant c.968C>T p.Ser323Phe	DOT-T1E_03012	gabP_5	GABA permease
DOT-T1E_1	6038078	snp	G	A	A:203 G:0	CDS	+	970/2061	324/686	missense_variant c.970G>A p.Ala324Thr	DOT-T1E_05503	stcD	putative N-methylproline demethylase
DOT-T1E_1	2534983	snp	T	C	C:191 T:0	CDS	+	971/1530	324/509	missense_variant c.971T>C p.Leu324Pro	DOT-T1E_02359	paaH_2	3-hydroxyadipyl-CoA dehydrogenase
DOT-T1E_1	5111934	snp	G	A	A:171 G:0	CDS	-	980/1881	327/626	missense_variant c.980C>T p.Ala327Val	DOT-T1E_04695	thiC	Phosphomethylpyrimidine synthase
DOT-T1E_1	5803250	snp	T	C	C:197 T:0	CDS	+	982/1599	328/532	missense_variant c.982T>C p.Phe328Leu	DOT-T1E_05303	pdeB	putative cyclic di-GMP phosphodiesterase PdeB
DOT-T1E_1	723413	snp	A	G	G:142 A:0	CDS	+	474/474	158/157	splice_region_variant&stop_retained_variant c.474A>G p.Ter158Ter	DOT-T1E_00660	dps	DNA protection during starvation protein
DOT-T1E_1	2632515	snp	G	A	A:135 G:0	CDS	-	1501/1569	501/522	stop_gained c.1501C>T p.Gln501*	DOT-T1E_02457		hypothetical protein
DOT-T1E_1	3095599	snp	G	A	A:106 G:0	CDS	-	40/1407	14/468	stop_gained c.40C>T p.Gln14*	DOT-T1E_02885	sasA_12	Adaptive-response sensory-kinase SasA
DOT-T1E_1	4009984	snp	G	A	A:176 G:0	CDS	-	847/2349	283/782	stop_gained c.847C>T p.Gln283*	DOT-T1E_03691		hypothetical protein
DOT-T1E_1	5758323	snp	A	G	G:200 A:0	CDS	-	1003/1005	335/334	stop_lost&splice_region_variant c.1003T>C p.Ter335Argext*?	DOT-T1E_05259	limB	Limonene 1,2-monooxygenase
DOT-T1E_1	1026108	snp	T	C	C:213 T:0	CDS	+	265/267	89/88	stop_lost&splice_region_variant c.265T>C p.Ter89Glnext*?	DOT-T1E_00953	cheW	Chemotaxis protein CheW
DOT-T1E_1	2450315	snp	T	C	C:199 T:0	CDS	-	513/513	171/170	stop_lost&splice_region_variant c.513A>G p.Ter171Trpext*?	DOT-T1E_02286	potE_2	Putrescine transporter PotE
DOT-T1E_2	94193	snp	T	C	C:190 T:0	CDS	+	592/594	198/197	stop_lost&splice_region_variant c.592T>C p.Ter198Argext*?	DOT-T1E_05912		hypothetical protein
DOT-T1E_1	6244461	snp	A	G	G:220 A:0	CDS	+	786/786	262/261	stop_lost&splice_region_variant c.786A>G p.Ter262Trpext*?	DOT-T1E_05692	yfcA_3	putative membrane transporter protein YfcA
DOT-T1E_1	2376640	snp	T	C	C:104 T:0	CDS	+	1002/1020	334/339	synonymous_variant c.1002T>C p.Gly334Gly	DOT-T1E_02222	kdgR_1	HTH-type transcriptional regulator KdgR
DOT-T1E_1	5738156	snp	A	G	G:213 A:0	CDS	-	1008/1374	336/457	synonymous_variant c.1008T>C p.Asp336Asp	DOT-T1E_05237	trkA	Trk system potassium uptake protein TrkA
DOT-T1E_1	446832	snp	G	A	A:200 G:0	CDS	+	1011/1326	337/441	synonymous_variant c.1011G>A p.Leu337Leu	DOT-T1E_00416	hisD	Histidinol dehydrogenase
DOT-T1E_1	2626288	snp	T	C	C:179 T:0	CDS	-	1035/1284	345/427	synonymous_variant c.1035A>G p.Arg345Arg	DOT-T1E_02450		hypothetical protein
DOT-T1E_1	5839179	snp	G	T	T:138 G:0	CDS	+	1056/1221	352/406	synonymous_variant c.1056G>T p.Ala352Ala	DOT-T1E_05335	uctC_3	Acetyl-CoA:oxalate CoA-transferase
DOT-T1E_1	5719211	snp	T	C	C:159 T:0	CDS	+	1074/1104	358/367	synonymous_variant c.1074T>C p.Arg358Arg	DOT-T1E_05220	recF_2	DNA replication and repair protein RecF
DOT-T1E_1	4292616	snp	G	A	A:220 G:0	CDS	-	1080/2259	360/752	synonymous_variant c.1080C>T p.Gly360Gly	DOT-T1E_03939	fdhL	Fructose dehydrogenase large subunit
DOT-T1E_1	1184125	snp	C	T	T:226 C:0	CDS	+	1092/15693	364/5230	synonymous_variant c.1092C>T p.Thr364Thr	DOT-T1E_01089	dltA_1	D-alanine--D-alanyl carrier protein ligase
DOT-T1E_1	1116306	snp	C	T	T:175 C:0	CDS	+	1098/12954	366/4317	synonymous_variant c.1098C>T p.Gly366Gly	DOT-T1E_01040	lgrB_1	Linear gramicidin synthase subunit B
DOT-T1E_1	2207803	snp	T	C	C:185 T:0	CDS	+	1116/1242	372/413	synonymous_variant c.1116T>C p.Gly372Gly	DOT-T1E_02073		hypothetical protein
DOT-T1E_1	326546	snp	C	T	T:176 C:0	CDS	+	1119/1290	373/429	synonymous_variant c.1119C>T p.Ser373Ser	DOT-T1E_00303	hisS	Histidine--tRNA ligase
DOT-T1E_1	958997	snp	C	T	T:212 C:0	CDS	+	1158/2031	386/676	synonymous_variant c.1158C>T p.Gly386Gly	DOT-T1E_00894		hypothetical protein
DOT-T1E_1	5024966	snp	G	A	A:188 G:0	CDS	+	1203/1488	401/495	synonymous_variant c.1203G>A p.Ser401Ser	DOT-T1E_04610		hypothetical protein
DOT-T1E_1	3553168	snp	T	C	C:165 T:0	CDS	+	1206/2916	402/971	synonymous_variant c.1206T>C p.Ser402Ser	DOT-T1E_03287	mrpA	Na(+)/H(+) antiporter subunit A
DOT-T1E_1	4349231	snp	G	A	A:136 G:0	CDS	-	123/1128	41/375	synonymous_variant c.123C>T p.Pro41Pro	DOT-T1E_03994	lpxB	Lipid-A-disaccharide synthase
DOT-T1E_1	4485266	snp	G	A	A:152 G:0	CDS	+	123/1200	41/399	synonymous_variant c.123G>A p.Ser41Ser	DOT-T1E_04120	smtB	Succinyl-CoA--L-malate CoA-transferase beta subunit
DOT-T1E_1	4447815	snp	T	C	C:53 T:0	CDS	+	123/582	41/193	synonymous_variant c.123T>C p.Pro41Pro	DOT-T1E_04084		hypothetical protein
DOT-T1E_1	881794	snp	C	T	T:173 C:0	CDS	-	1245/1455	415/484	synonymous_variant c.1245G>A p.Leu415Leu	DOT-T1E_00818	trkI_1	Trk system potassium uptake protein TrkI
DOT-T1E_1	1842099	snp	A	G	G:170 A:0	CDS	-	1248/1491	416/496	synonymous_variant c.1248T>C p.Ser416Ser	DOT-T1E_01720		hypothetical protein
DOT-T1E_1	1015863	snp	C	T	T:235 C:0	CDS	+	1257/1308	419/435	synonymous_variant c.1257C>T p.Ala419Ala	DOT-T1E_00941	srp54	Signal recognition particle 54 kDa protein
DOT-T1E_1	2658110	snp	C	T	T:251 C:0	CDS	-	126/942	42/313	synonymous_variant c.126G>A p.Ala42Ala	DOT-T1E_02480		hypothetical protein
DOT-T1E_1	4397494	snp	C	T	T:170 C:0	CDS	-	1302/2628	434/875	synonymous_variant c.1302G>A p.Arg434Arg	DOT-T1E_04037	ppc	Phosphoenolpyruvate carboxylase
DOT-T1E_1	1895661	snp	A	G	G:188 A:0	CDS	+	1308/1899	436/632	synonymous_variant c.1308A>G p.Lys436Lys	DOT-T1E_01761	rcsC_6	Sensor histidine kinase RcsC
DOT-T1E_2	70000	snp	T	C	C:267 T:0	CDS	-	132/348	44/115	synonymous_variant c.132A>G p.Pro44Pro	DOT-T1E_05886		hypothetical protein
DOT-T1E_1	3863084	snp	G	A	A:142 G:0	CDS	+	132/960	44/319	synonymous_variant c.132G>A p.Pro44Pro	DOT-T1E_03558		hypothetical protein
DOT-T1E_1	4042226	snp	T	C	C:176 T:0	CDS	+	132/1347	44/448	synonymous_variant c.132T>C p.Gly44Gly	DOT-T1E_03719	aroH	Phospho-2-dehydro-3-deoxyheptonate aldolase
DOT-T1E_2	92492	snp	A	G	G:223 A:0	CDS	+	135/1245	45/414	synonymous_variant c.135A>G p.Gly45Gly	DOT-T1E_05910		hypothetical protein
DOT-T1E_1	2115148	snp	C	T	T:193 C:0	CDS	-	1389/2742	463/913	synonymous_variant c.1389G>A p.Leu463Leu	DOT-T1E_01982		hypothetical protein
DOT-T1E_1	5272957	snp	C	A	A:229 C:0	CDS	+	138/1407	46/468	synonymous_variant c.138C>A p.Gly46Gly	DOT-T1E_04824	glnA	Glutamine synthetase
DOT-T1E_1	399069	snp	G	A	A:180 G:0	CDS	-	138/597	46/198	synonymous_variant c.138C>T p.Thr46Thr	DOT-T1E_00365	sodB_1	Superoxide dismutase [Fe]
DOT-T1E_1	1358514	snp	C	T	T:153 C:0	CDS	-	141/1608	47/535	synonymous_variant c.141G>A p.Arg47Arg	DOT-T1E_01211		Methylmalonyl-CoA carboxyltransferase 12S subunit
DOT-T1E_1	652048	snp	A	C	C:190 A:0	CDS	-	1521/2586	507/861	synonymous_variant c.1521T>G p.Ala507Ala	DOT-T1E_00597		hypothetical protein
DOT-T1E_1	3105576	snp	T	C	C:181 T:0	CDS	+	157/849	53/282	synonymous_variant c.157T>C p.Leu53Leu	DOT-T1E_02892	opuAB_1	Glycine betaine transport system permease protein OpuAB
DOT-T1E_1	4859140	snp	T	C	C:241 T:0	CDS	-	1587/2106	529/701	synonymous_variant c.1587A>G p.Glu529Glu	DOT-T1E_04457	pnp	Polyribonucleotide nucleotidyltransferase
DOT-T1E_1	242734	snp	C	T	T:208 C:0	CDS	+	159/333	53/110	synonymous_variant c.159C>T p.Ala53Ala	DOT-T1E_00217	cyoD	Cytochrome bo(3) ubiquinol oxidase subunit 4
DOT-T1E_1	710150	snp	A	G	G:233 A:0	CDS	+	1602/1911	534/636	synonymous_variant c.1602A>G p.Glu534Glu	DOT-T1E_00647	kup	Low affinity potassium transport system protein kup
DOT-T1E_1	3855301	snp	G	A	A:171 G:0	CDS	-	1629/1698	543/565	synonymous_variant c.1629C>T p.Asn543Asn	DOT-T1E_03552	lcfB	Long-chain-fatty-acid--CoA ligase
DOT-T1E_1	996147	snp	G	A	A:196 G:0	CDS	+	1662/1692	554/563	synonymous_variant c.1662G>A p.Gly554Gly	DOT-T1E_00921	cheB_1	Protein-glutamate methylesterase/protein-glutamine glutaminase
DOT-T1E_1	768361	snp	G	A	A:204 G:0	CDS	-	169/618	57/205	synonymous_variant c.169C>T p.Leu57Leu	DOT-T1E_00708	leuE_1	Leucine efflux protein
DOT-T1E_1	183333	snp	C	A	A:183 C:0	CDS	+	171/1317	57/438	synonymous_variant c.171C>A p.Ala57Ala	DOT-T1E_00184	bdlA_1	Biofilm dispersion protein BdlA
DOT-T1E_1	4066687	snp	G	A	A:162 G:0	CDS	-	1737/2058	579/685	synonymous_variant c.1737C>T p.Gly579Gly	DOT-T1E_03745		hypothetical protein
DOT-T1E_1	635985	snp	C	T	T:179 C:0	CDS	-	174/1257	58/418	synonymous_variant c.174G>A p.Val58Val	DOT-T1E_00582		hypothetical protein
DOT-T1E_1	571364	snp	C	T	T:168 C:0	CDS	+	1833/4323	611/1440	synonymous_variant c.1833C>T p.Leu611Leu	DOT-T1E_00521		hypothetical protein
DOT-T1E_1	3525818	snp	T	C	C:119 T:0	CDS	+	1854/1887	618/628	synonymous_variant c.1854T>C p.Arg618Arg	DOT-T1E_03262	mcpA	Methyl-accepting chemotaxis protein McpA
DOT-T1E_1	1204011	snp	C	T	T:121 C:0	CDS	+	1884/10299	628/3432	synonymous_variant c.1884C>T p.Asp628Asp	DOT-T1E_01091	lgrB_2	Linear gramicidin synthase subunit B
DOT-T1E_1	4195206	snp	G	A	A:179 G:0	CDS	+	189/1185	63/394	synonymous_variant c.189G>A p.Arg63Arg	DOT-T1E_03844		hypothetical protein
DOT-T1E_1	3697122	snp	A	G	G:162 A:0	CDS	+	1923/2076	641/691	synonymous_variant c.1923A>G p.Glu641Glu	DOT-T1E_03419		hypothetical protein
DOT-T1E_1	2996821	snp	G	C	C:14 G:0	CDS	+	195/1494	65/497	synonymous_variant c.195G>C p.Ala65Ala	DOT-T1E_02796	styD_2	Phenylacetaldehyde dehydrogenase
DOT-T1E_1	4811285	snp	G	A	A:217 G:0	CDS	-	2019/3483	673/1160	synonymous_variant c.2019C>T p.Ala673Ala	DOT-T1E_04417	recC	RecBCD enzyme subunit RecC
DOT-T1E_1	3994981	snp	C	T	T:141 C:0	CDS	+	2028/2448	676/815	synonymous_variant c.2028C>T p.Gly676Gly	DOT-T1E_03681	fadE	Acyl-coenzyme A dehydrogenase
DOT-T1E_1	4297566	snp	C	T	T:207 C:0	CDS	-	2037/2241	679/746	synonymous_variant c.2037G>A p.Pro679Pro	DOT-T1E_03944	relA	GTP pyrophosphokinase
DOT-T1E_1	3658364	snp	G	A	A:198 G:0	CDS	-	2076/2148	692/715	synonymous_variant c.2076C>T p.Asp692Asp	DOT-T1E_03385	fadB_2	Fatty acid oxidation complex subunit alpha
DOT-T1E_2	91458	snp	G	A	A:170 G:0	CDS	+	2178/3081	726/1026	synonymous_variant c.2178G>A p.Pro726Pro	DOT-T1E_05909		hypothetical protein
DOT-T1E_1	4197419	snp	G	A	A:156 G:0	CDS	-	219/810	73/269	synonymous_variant c.219C>T p.Cys73Cys	DOT-T1E_03847	hcaB_6	3-phenylpropionate-dihydrodiol/cinnamic acid-dihydrodiol dehydrogenase
DOT-T1E_1	2516139	snp	C	T	T:162 C:0	CDS	-	2205/3180	735/1059	synonymous_variant c.2205G>A p.Gln735Gln	DOT-T1E_02345	oqxB20	multidrug efflux RND transporter permease subunit OqxB20
DOT-T1E_1	4078950	snp	G	A	A:64 G:0	CDS	+	222/321	74/106	synonymous_variant c.222G>A p.Leu74Leu	DOT-T1E_03758		hypothetical protein
DOT-T1E_2	41507	snp	A	G	G:157 A:0	CDS	+	228/531	76/176	synonymous_variant c.228A>G p.Gln76Gln	DOT-T1E_05849		hypothetical protein
DOT-T1E_1	529558	snp	C	T	T:243 C:0	CDS	+	2301/3900	767/1299	synonymous_variant c.2301C>T p.Gly767Gly	DOT-T1E_00486	purL	Phosphoribosylformylglycinamidine synthase
DOT-T1E_1	1010565	snp	G	A	A:148 G:0	CDS	+	264/1059	88/352	synonymous_variant c.264G>A p.Val88Val	DOT-T1E_00938	ddlA	D-alanine--D-alanine ligase A
DOT-T1E_1	4052544	snp	T	C	C:138 T:0	CDS	+	264/471	88/156	synonymous_variant c.264T>C p.Ser88Ser	DOT-T1E_03730		hypothetical protein
DOT-T1E_1	1556601	snp	C	T	T:196 C:0	CDS	+	270/480	90/159	synonymous_variant c.270C>T p.Ala90Ala	DOT-T1E_01413		hypothetical protein
DOT-T1E_1	1549173	snp	C	T	T:222 C:0	CDS	+	285/1107	95/368	synonymous_variant c.285C>T p.His95His	DOT-T1E_01400		hypothetical protein
DOT-T1E_1	5486983	snp	G	A	A:213 G:0	CDS	-	285/1332	95/443	synonymous_variant c.285C>T p.Thr95Thr	DOT-T1E_05010	amtB_3	Ammonia channel
DOT-T1E_1	1251658	snp	G	A	A:194 G:0	CDS	+	288/1695	96/564	synonymous_variant c.288G>A p.Gln96Gln	DOT-T1E_01122	kdpA	Potassium-transporting ATPase potassium-binding subunit
DOT-T1E_1	2337873	snp	G	A	A:213 G:0	CDS	-	3042/3273	1014/1090	synonymous_variant c.3042C>T p.Arg1014Arg	DOT-T1E_02188	rcsC_11	Sensor histidine kinase RcsC
DOT-T1E_1	4455529	snp	G	A	A:153 G:0	CDS	-	306/1755	102/584	synonymous_variant c.306C>T p.Thr102Thr	DOT-T1E_04092		hypothetical protein
DOT-T1E_1	4587083	snp	T	C	C:222 T:0	CDS	-	315/870	105/289	synonymous_variant c.315A>G p.Glu105Glu	DOT-T1E_04213		Oxaloacetate decarboxylase
DOT-T1E_1	4075338	snp	G	A	A:171 G:0	CDS	+	315/963	105/320	synonymous_variant c.315G>A p.Pro105Pro	DOT-T1E_03754		hypothetical protein
DOT-T1E_1	6250397	snp	C	T	T:172 C:0	CDS	+	330/927	110/308	synonymous_variant c.330C>T p.Ser110Ser	DOT-T1E_05698	fdhE	Protein FdhE
DOT-T1E_1	3011082	snp	A	G	G:169 A:0	CDS	-	330/375	110/124	synonymous_variant c.330T>C p.Gly110Gly	DOT-T1E_02810	pulG	Type II secretion system protein G
DOT-T1E_1	980904	snp	T	C	C:178 T:0	CDS	+	333/357	111/118	synonymous_variant c.333T>C p.Ser111Ser	DOT-T1E_00907		hypothetical protein
DOT-T1E_1	911704	snp	C	T	T:171 C:0	CDS	+	33/690	11/229	synonymous_variant c.33C>T p.Asp11Asp	DOT-T1E_00843	hisQ_1	Histidine transport system permease protein HisQ
DOT-T1E_1	2401673	snp	C	T	T:187 C:0	CDS	-	351/1125	117/374	synonymous_variant c.351G>A p.Leu117Leu	DOT-T1E_02242		hypothetical protein
DOT-T1E_1	437436	snp	A	G	G:173 A:0	CDS	-	352/525	118/174	synonymous_variant c.352T>C p.Leu118Leu	DOT-T1E_00404	lptA	Lipopolysaccharide export system protein LptA
DOT-T1E_1	5969160	snp	C	T	T:75 C:0	CDS	-	354/786	118/261	synonymous_variant c.354G>A p.Ala118Ala	DOT-T1E_05436	fdhD	Sulfur carrier protein FdhD
DOT-T1E_1	2744287	snp	T	C	C:116 T:0	CDS	-	360/543	120/180	synonymous_variant c.360A>G p.Glu120Glu	DOT-T1E_02553	sutR_1	HTH-type transcriptional regulator SutR
DOT-T1E_1	5968363	snp	C	T	T:203 C:0	CDS	-	360/2346	120/781	synonymous_variant c.360G>A p.Gly120Gly	DOT-T1E_05435	ydeP_2	Protein YdeP
DOT-T1E_1	2680729	snp	G	A	A:196 G:0	CDS	+	366/900	122/299	synonymous_variant c.366G>A p.Gln122Gln	DOT-T1E_02498	hcaR_3	Hca operon transcriptional activator HcaR
DOT-T1E_1	2965373	snp	G	A	A:186 G:0	CDS	-	381/1383	127/460	synonymous_variant c.381C>T p.Thr127Thr	DOT-T1E_02764	cysS	Cysteine--tRNA ligase
DOT-T1E_1	2215279	snp	A	G	G:231 A:0	CDS	+	414/915	138/304	synonymous_variant c.414A>G p.Val138Val	DOT-T1E_02078	xerC_3	Tyrosine recombinase XerC
DOT-T1E_1	5996550	snp	A	G	G:92 A:0	CDS	-	426/1980	142/659	synonymous_variant c.426T>C p.Pro142Pro	DOT-T1E_05457		hypothetical protein
DOT-T1E_1	1392119	snp	C	T	T:166 C:0	CDS	+	441/1506	147/501	synonymous_variant c.441C>T p.Asp147Asp	DOT-T1E_01233	zwf_2	Glucose-6-phosphate 1-dehydrogenase
DOT-T1E_1	5258107	snp	A	G	G:143 A:0	CDS	-	453/573	151/190	synonymous_variant c.453T>C p.Ile151Ile	DOT-T1E_04812	ves	Protein Ves
DOT-T1E_1	1968565	snp	G	A	A:195 G:0	CDS	-	468/1638	156/545	synonymous_variant c.468C>T p.Ala156Ala	DOT-T1E_01836		hypothetical protein
DOT-T1E_1	5506888	snp	G	A	A:173 G:0	CDS	+	477/912	159/303	synonymous_variant c.477G>A p.Val159Val	DOT-T1E_05026	dmlR_29	HTH-type transcriptional regulator DmlR
DOT-T1E_1	5627907	snp	T	C	C:169 T:0	CDS	+	480/891	160/296	synonymous_variant c.480T>C p.Ile160Ile	DOT-T1E_05139	ubiA	4-hydroxybenzoate octaprenyltransferase
DOT-T1E_1	1022784	snp	C	T	T:216 C:0	CDS	+	492/741	164/246	synonymous_variant c.492C>T p.Gly164Gly	DOT-T1E_00949	pomA	Chemotaxis protein PomA
DOT-T1E_1	1563428	snp	C	T	T:224 C:0	CDS	+	498/660	166/219	synonymous_variant c.498C>T p.Asn166Asn	DOT-T1E_01421		hypothetical protein
DOT-T1E_1	5394731	snp	A	G	G:190 A:0	CDS	-	501/1515	167/504	synonymous_variant c.501T>C p.Pro167Pro	DOT-T1E_04925	ilvA_2	L-threonine dehydratase biosynthetic IlvA
DOT-T1E_1	1962710	snp	G	A	A:244 G:0	CDS	-	507/810	169/269	synonymous_variant c.507C>T p.Arg169Arg	DOT-T1E_01830		hypothetical protein
DOT-T1E_1	4012838	snp	T	C	C:101 T:0	CDS	-	516/597	172/198	synonymous_variant c.516A>G p.Gly172Gly	DOT-T1E_03693		hypothetical protein
DOT-T1E_1	5149812	snp	T	C	C:155 T:0	CDS	+	516/3954	172/1317	synonymous_variant c.516T>C p.Arg172Arg	DOT-T1E_04723	putA	Bifunctional protein PutA
DOT-T1E_1	5593706	snp	G	A	A:92 G:0	CDS	-	522/540	174/179	synonymous_variant c.522C>T p.Arg174Arg	DOT-T1E_05101		hypothetical protein
DOT-T1E_1	4428008	snp	T	C	C:86 T:0	CDS	+	537/576	179/191	synonymous_variant c.537T>C p.Ser179Ser	DOT-T1E_04064		hypothetical protein
DOT-T1E_1	6288428	snp	A	G	G:176 A:0	CDS	-	540/894	180/297	synonymous_variant c.540T>C p.Gly180Gly	DOT-T1E_05739	besA	Ferri-bacillibactin esterase BesA
DOT-T1E_1	3342122	snp	G	A	A:158 G:0	CDS	-	549/1563	183/520	synonymous_variant c.549C>T p.Gly183Gly	DOT-T1E_03098	ahpF	Alkyl hydroperoxide reductase subunit F
DOT-T1E_1	261728	snp	A	G	G:245 A:0	CDS	-	54/681	18/226	synonymous_variant c.54T>C p.Asn18Asn	DOT-T1E_00237		hypothetical protein
DOT-T1E_1	4639540	snp	A	G	G:235 A:0	CDS	-	558/1218	186/405	synonymous_variant c.558T>C p.Asn186Asn	DOT-T1E_04257	argJ	Arginine biosynthesis bifunctional protein ArgJ
DOT-T1E_1	4167993	snp	G	T	T:3368 G:212	CDS	-	570/1095	190/364	synonymous_variant c.570C>A p.Ile190Ile	DOT-T1E_03824	pheA	Bifunctional chorismate mutase/prephenate dehydratase
DOT-T1E_1	5391143	snp	A	G	G:233 A:0	CDS	-	573/2280	191/759	synonymous_variant c.573T>C p.Arg191Arg	DOT-T1E_04921	ptsP	Phosphoenolpyruvate-dependent phosphotransferase system
DOT-T1E_1	5063154	snp	C	T	T:195 C:0	CDS	-	582/864	194/287	synonymous_variant c.582G>A p.Leu194Leu	DOT-T1E_04651		hypothetical protein
DOT-T1E_1	3979427	snp	G	A	A:214 G:0	CDS	+	585/3276	195/1091	synonymous_variant c.585G>A p.Ala195Ala	DOT-T1E_03668	rne	Ribonuclease E
DOT-T1E_1	1426688	snp	A	G	G:215 A:0	CDS	+	600/2271	200/756	synonymous_variant c.600A>G p.Glu200Glu	DOT-T1E_01262	clpA	ATP-dependent Clp protease ATP-binding subunit ClpA
DOT-T1E_1	6347625	snp	A	G	G:199 A:0	CDS	+	600/1665	200/554	synonymous_variant c.600A>G p.Glu200Glu	DOT-T1E_05785		hypothetical protein
DOT-T1E_1	5722955	snp	A	G	G:116 A:0	CDS	-	606/1293	202/430	synonymous_variant c.606T>C p.Ser202Ser	DOT-T1E_05223	norR_4	Anaerobic nitric oxide reductase transcription regulator NorR
DOT-T1E_1	4765336	snp	T	C	C:155 T:0	CDS	-	609/825	203/274	synonymous_variant c.609A>G p.Val203Val	DOT-T1E_04377	metE	5-methyltetrahydropteroyltriglutamate-- homocysteine methyltransferase
DOT-T1E_1	2857279	snp	G	A	A:179 G:0	CDS	-	60/1281	20/426	synonymous_variant c.60C>T p.Pro20Pro	DOT-T1E_02651	exuT_2	Hexuronate transporter
DOT-T1E_1	4633517	snp	G	A	A:195 G:0	CDS	+	60/918	20/305	synonymous_variant c.60G>A p.Arg20Arg	DOT-T1E_04252	panE_2	2-dehydropantoate 2-reductase
DOT-T1E_1	1475500	snp	T	C	C:201 T:0	CDS	-	612/696	204/231	synonymous_variant c.612A>G p.Glu204Glu	DOT-T1E_01310	pcaI	3-oxoadipate CoA-transferase subunit A
DOT-T1E_1	1093093	snp	C	T	T:200 C:0	CDS	+	621/2088	207/695	synonymous_variant c.621C>T p.Gly207Gly	DOT-T1E_01016	ruvB_2	Holliday junction ATP-dependent DNA helicase RuvB
DOT-T1E_1	5250819	snp	G	A	A:138 G:0	CDS	-	621/804	207/267	synonymous_variant c.621C>T p.Thr207Thr	DOT-T1E_04807		hypothetical protein
DOT-T1E_1	990705	snp	C	T	T:193 C:0	CDS	+	627/1020	209/339	synonymous_variant c.627C>T p.Ile209Ile	DOT-T1E_00916	fliG	Flagellar motor switch protein FliG
DOT-T1E_1	4950141	snp	C	T	T:215 C:0	CDS	-	633/2529	211/842	synonymous_variant c.633G>A p.Ala211Ala	DOT-T1E_04538	hrpB	ATP-dependent RNA helicase HrpB
DOT-T1E_1	5968087	snp	A	G	G:200 A:0	CDS	-	636/2346	212/781	synonymous_variant c.636T>C p.Gly212Gly	DOT-T1E_05435	ydeP_2	Protein YdeP
DOT-T1E_1	106538	snp	A	G	G:165 A:0	CDS	-	660/951	220/316	synonymous_variant c.660T>C p.Thr220Thr	DOT-T1E_00111	fecR_2	Protein FecR
DOT-T1E_1	2549987	snp	T	C	C:174 T:0	CDS	-	66/327	22/108	synonymous_variant c.66A>G p.Thr22Thr	DOT-T1E_02371		hypothetical protein
DOT-T1E_1	4090786	snp	C	T	T:158 C:0	CDS	+	67/168	23/55	synonymous_variant c.67C>T p.Leu23Leu	DOT-T1E_03770		hypothetical protein
DOT-T1E_1	540940	snp	C	T	T:184 C:0	CDS	+	684/1410	228/469	synonymous_variant c.684C>T p.Ile228Ile	DOT-T1E_00496	epsE	Type II secretion system protein E
DOT-T1E_1	3933464	snp	T	C	C:209 T:0	CDS	-	705/1005	235/334	synonymous_variant c.705A>G p.Gln235Gln	DOT-T1E_03620	usg	USG-1 protein
DOT-T1E_1	1412492	snp	C	T	T:234 C:0	CDS	-	711/1290	237/429	synonymous_variant c.711G>A p.Leu237Leu	DOT-T1E_01250	puuB_2	Gamma-glutamylputrescine oxidoreductase
DOT-T1E_1	5198642	snp	T	C	C:218 T:0	CDS	+	721/1407	241/468	synonymous_variant c.721T>C p.Leu241Leu	DOT-T1E_04762	bioA	Adenosylmethionine-8-amino-7-oxononanoate aminotransferase
DOT-T1E_1	614331	snp	A	G	G:233 A:0	CDS	+	723/789	241/262	synonymous_variant c.723A>G p.Glu241Glu	DOT-T1E_00559		hypothetical protein
DOT-T1E_1	4186597	snp	A	G	G:144 A:0	CDS	-	753/954	251/317	synonymous_variant c.753T>C p.Ser251Ser	DOT-T1E_03839	yhbE	putative inner membrane transporter YhbE
DOT-T1E_1	3427101	snp	G	A	A:217 G:0	CDS	-	765/4188	255/1395	synonymous_variant c.765C>T p.Arg255Arg	DOT-T1E_03170		hypothetical protein
DOT-T1E_1	1462603	snp	T	C	C:182 T:0	CDS	-	771/867	257/288	synonymous_variant c.771A>G p.Gly257Gly	DOT-T1E_01300	purU_1	Formyltetrahydrofolate deformylase
DOT-T1E_1	472491	snp	T	C	C:185 T:0	CDS	-	786/834	262/277	synonymous_variant c.786A>G p.Glu262Glu	DOT-T1E_00441		hypothetical protein
DOT-T1E_1	4910431	snp	T	C	C:206 T:0	CDS	-	78/1161	26/386	synonymous_variant c.78A>G p.Lys26Lys	DOT-T1E_04501		hypothetical protein
DOT-T1E_1	1131276	snp	A	C	C:168 A:0	CDS	-	792/837	264/278	synonymous_variant c.792T>G p.Pro264Pro	DOT-T1E_01044	resA_1	Thiol-disulfide oxidoreductase ResA
DOT-T1E_1	496721	snp	T	C	C:238 T:0	CDS	+	798/1455	266/484	synonymous_variant c.798T>C p.Ser266Ser	DOT-T1E_00462	sasA_3	Adaptive-response sensory-kinase SasA
DOT-T1E_1	2138403	snp	C	T	T:138 C:0	CDS	-	816/1218	272/405	synonymous_variant c.816G>A p.Leu272Leu	DOT-T1E_02013		hypothetical protein
DOT-T1E_1	1908161	snp	C	T	T:181 C:0	CDS	+	81/762	27/253	synonymous_variant c.81C>T p.Asp27Asp	DOT-T1E_01773		hypothetical protein
DOT-T1E_1	6077997	snp	C	T	T:129 C:0	CDS	-	822/1641	274/546	synonymous_variant c.822G>A p.Leu274Leu	DOT-T1E_05535	aceF	Dihydrolipoyllysine-residue acetyltransferase component of pyruvate dehydrogenase complex
DOT-T1E_1	3107201	snp	A	G	G:148 A:0	CDS	+	840/864	280/287	synonymous_variant c.840A>G p.Val280Val	DOT-T1E_02893	gltR_4	HTH-type transcriptional regulator GltR
DOT-T1E_1	1725346	snp	C	T	T:128 C:0	CDS	+	879/2460	293/819	synonymous_variant c.879C>T p.Gly293Gly	DOT-T1E_01620		hypothetical protein
DOT-T1E_1	1736107	snp	A	G	G:221 A:0	CDS	+	87/1161	29/386	synonymous_variant c.87A>G p.Glu29Glu	DOT-T1E_01629	acdA_2	Acyl-CoA dehydrogenase
DOT-T1E_1	3557741	snp	T	C	C:181 T:0	CDS	+	87/366	29/121	synonymous_variant c.87T>C p.Gly29Gly	DOT-T1E_03292		hypothetical protein
DOT-T1E_1	4850238	snp	G	A	A:23 G:0	CDS	+	891/1665	297/554	synonymous_variant c.891G>A p.Leu297Leu	DOT-T1E_04450	pgi_2	Glucose-6-phosphate isomerase
DOT-T1E_1	3665206	snp	T	C	C:189 T:0	CDS	+	912/1926	304/641	synonymous_variant c.912T>C p.Arg304Arg	DOT-T1E_03389	slt	Soluble lytic murein transglycosylase
DOT-T1E_1	4884737	snp	T	C	C:144 T:0	CDS	-	93/558	31/185	synonymous_variant c.93A>G p.Glu31Glu	DOT-T1E_04479	grpE	Protein GrpE
DOT-T1E_1	4685743	snp	G	A	A:165 G:0	CDS	+	93/1161	31/386	synonymous_variant c.93G>A p.Gly31Gly	DOT-T1E_04300	degS	Serine endoprotease DegS
DOT-T1E_1	5983447	snp	A	G	G:177 A:0	CDS	-	957/1671	319/556	synonymous_variant c.957T>C p.Pro319Pro	DOT-T1E_05448		hypothetical protein
DOT-T1E_1	6337904	snp	A	G	G:182 A:0	CDS	-	966/1356	322/451	synonymous_variant c.966T>C p.Gly322Gly	DOT-T1E_05781	dinF	DNA damage-inducible protein F
DOT-T1E_1	631573	snp	A	G	G:209 A:0	CDS	-	996/1608	332/535	synonymous_variant c.996T>C p.Ser332Ser	DOT-T1E_00578		hypothetical protein
DOT-T1E_1	52022	snp	C	T	T:135 C:0
DOT-T1E_1	70375	snp	A	G	G:96 A:0
DOT-T1E_1	132034	del	GC	G	G:60 GC:0
DOT-T1E_1	154460	ins	C	CG	CG:156 C:0
DOT-T1E_1	154970	snp	C	T	T:27 C:0
DOT-T1E_1	202392	snp	A	G	G:12 A:0
DOT-T1E_1	209270	snp	T	C	C:190 T:0
DOT-T1E_1	297811	del	TG	T	T:139 TG:0
DOT-T1E_1	306134	ins	C	CA	CA:10 C:0
DOT-T1E_1	313563	snp	C	T	T:136 C:0
DOT-T1E_1	394750	snp	A	G	G:31 A:0
DOT-T1E_1	420567	snp	T	C	C:152 T:0
DOT-T1E_1	477845	snp	T	C	C:161 T:0
DOT-T1E_1	491032	snp	A	G	G:47 A:0
DOT-T1E_1	504674	snp	A	G	G:163 A:0
DOT-T1E_1	601389	snp	A	G	G:181 A:0
DOT-T1E_1	609599	snp	C	T	T:204 C:0
DOT-T1E_1	633406	del	GA	G	G:132 GA:0
DOT-T1E_1	661636	del	TC	T	T:42 TC:1
DOT-T1E_1	663732	del	GC	G	G:80 GC:0
DOT-T1E_1	719248	ins	C	CG	CG:67 C:1
DOT-T1E_1	755461	snp	C	T	T:201 C:0
DOT-T1E_1	762859	snp	A	G	G:39 A:0
DOT-T1E_1	781145	snp	G	A	A:106 G:0
DOT-T1E_1	793574	ins	G	GC	GC:109 G:0
DOT-T1E_1	815022	snp	C	T	T:151 C:0
DOT-T1E_1	824368	ins	T	TC	TC:106 T:0
DOT-T1E_1	851497	snp	A	G	G:125 A:0
DOT-T1E_1	910351	snp	C	T	T:41 C:0
DOT-T1E_1	915056	snp	C	T	T:44 C:0
DOT-T1E_1	1086945	snp	A	G	G:27 A:0
DOT-T1E_1	1182919	snp	C	T	T:176 C:0
DOT-T1E_1	1259222	snp	C	T	T:171 C:0
DOT-T1E_1	1651179	del	GT	G	G:38 GT:0
DOT-T1E_1	1651219	snp	T	C	C:15 T:0
DOT-T1E_1	1651237	snp	G	A	A:12 G:0
DOT-T1E_1	1684731	ins	T	TGG	TGG:91 T:0
DOT-T1E_1	1788370	snp	C	T	T:184 C:0
DOT-T1E_1	1893204	snp	C	T	T:111 C:0
DOT-T1E_1	1939088	snp	C	T	T:195 C:0
DOT-T1E_1	2004004	snp	G	A	A:129 G:0
DOT-T1E_1	2006404	snp	A	G	G:144 A:0
DOT-T1E_1	2079057	snp	T	C	C:190 T:0
DOT-T1E_1	2191588	snp	C	T	T:175 C:0
DOT-T1E_1	2213406	snp	T	G	G:156 T:0
DOT-T1E_1	2306865	del	GC	G	G:140 GC:0
DOT-T1E_1	2311252	snp	T	C	C:16 T:0
DOT-T1E_1	2369530	del	TG	T	T:105 TG:0
DOT-T1E_1	2467525	ins	A	AG	AG:107 A:2
DOT-T1E_1	2470898	snp	A	G	G:91 A:0
DOT-T1E_1	2476273	snp	T	C	C:130 T:0
DOT-T1E_1	2510065	snp	G	A	A:200 G:0
DOT-T1E_1	2548558	snp	G	A	A:187 G:0
DOT-T1E_1	2927557	del	GC	G	G:53 GC:0
DOT-T1E_1	3064704	snp	A	G	G:190 A:0
DOT-T1E_1	3071157	snp	G	A	A:133 G:0
DOT-T1E_1	3204503	snp	G	A	A:95 G:0
DOT-T1E_1	3317807	snp	A	G	G:89 A:0
DOT-T1E_1	3502496	snp	T	C	C:133 T:0
DOT-T1E_1	3533474	snp	C	T	T:183 C:0
DOT-T1E_1	3560544	snp	A	G	G:18 A:0
DOT-T1E_1	3580960	snp	T	C	C:135 T:0
DOT-T1E_1	3629231	snp	G	A	A:49 G:0
DOT-T1E_1	3630093	snp	T	C	C:168 T:0
DOT-T1E_1	3687947	snp	C	A	A:70 C:0
DOT-T1E_1	3741223	snp	T	C	C:162 T:0
DOT-T1E_1	3757260	snp	T	C	C:172 T:0
DOT-T1E_1	3775544	snp	T	C	C:177 T:0
DOT-T1E_1	3789634	ins	G	GC	GC:98 G:0
DOT-T1E_1	3813441	snp	C	T	T:217 C:0
DOT-T1E_1	3824405	snp	T	C	C:54 T:0
DOT-T1E_1	3862869	ins	G	GC	GC:40 G:0
DOT-T1E_1	3870593	snp	G	T	T:144 G:0
DOT-T1E_1	3947701	snp	C	T	T:18 C:0
DOT-T1E_1	3951072	snp	G	T	T:64 G:0
DOT-T1E_1	4052770	snp	A	G	G:68 A:0
DOT-T1E_1	4096411	snp	A	G	G:228 A:0
DOT-T1E_1	4114034	ins	G	GC	GC:28 G:0
DOT-T1E_1	4162493	snp	T	C	C:15 T:0
DOT-T1E_1	4257787	snp	T	C	C:204 T:0
DOT-T1E_1	4291052	snp	A	G	G:114 A:0
DOT-T1E_1	4347512	ins	G	GC	GC:18 G:0
DOT-T1E_1	4408229	ins	C	CAT	CAT:41 C:0
DOT-T1E_1	4433111	snp	T	C	C:53 T:0
DOT-T1E_1	4695597	snp	T	C	C:27 T:0
DOT-T1E_1	4940853	snp	A	G	G:183 A:0
DOT-T1E_1	4999186	snp	T	C	C:40 T:0
DOT-T1E_1	5030429	snp	G	T	T:109 G:0
DOT-T1E_1	5035791	snp	C	T	T:89 C:0
DOT-T1E_1	5064665	snp	T	C	C:21 T:0
DOT-T1E_1	5127063	snp	T	C	C:107 T:0
DOT-T1E_1	5274400	snp	A	G	G:116 A:0
DOT-T1E_1	5438236	ins	G	GA	GA:81 G:0
DOT-T1E_1	5514925	ins	A	AC	AC:82 A:0
DOT-T1E_1	5576132	snp	T	C	C:122 T:0
DOT-T1E_1	5597580	snp	A	G	G:171 A:0
DOT-T1E_1	5757577	snp	A	G	G:202 A:0
DOT-T1E_1	6098923	snp	A	G	G:46 A:0
DOT-T1E_1	6136724	snp	A	G	G:200 A:0
DOT-T1E_1	6321637	snp	A	G	G:194 A:0
DOT-T1E_2	36648	snp	C	T	T:118 C:0
DOT-T1E_2	78791	snp	T	G	G:108 T:0
